# Supplementary material for: Effect of climate change on distribution of species of common horned frogs in South America
Source: PLoS One. 2018 Sep 12;13(9):e0202813. doi: 10.1371/journal.pone.0202813 (PMC6135375; doi:10.1371/journal.pone.0202813)
Supplement: S1 Table — (XLSX) [file pone.0202813.s024.xlsx]

## Sheet: C. cornuta
Identification	Species	Political Unit	Locality	Latitude	Longitude	Reference
MNH,Si	Ceratophrys cornuta	Bolívia	Buena Vista - Dpto. Santa Cruz	-17.75	-64.1	Mercadal, 1986
MNH,Si	Ceratophrys cornuta	Perú	Orellana - 12 km oeste de Puerto Sta. Clara	-5.05	-78.2167	Mercadal, 1986
	Ceratophrys cornuta	Perú	Huanuco	-10.145	-75.6283	Mercadal, 1986
	Ceratophrys cornuta	Perú	Río Llullapichis - 4 - 5km corriente arriba del Rio Pachitea	-9.28333	-74.8833	Mercadal, 1986
	Ceratophrys cornuta	Perú	Fima Panguana	-11.45	-74.0667	Toff & Duellman, 1979
MNH,Si	Ceratophrys cornuta	Colômbia	Amazonas - Leticia?	-4.19147	-69.9515	Mercadal, 1986
MNH,Si	Ceratophrys cornuta	Ecuador	Prov. Pastaza: Región de drenaje del Río Pastaza	-1.83333	-78.1333	Mercadal, 1986
MNH,Si	Ceratophrys cornuta	Ecuador	Sarayacu	-2.21667	-77.8	Mercadal, 1986
MNH,Si	Ceratophrys cornuta	Ecuador	Río Bolonza	-1.96667	-78.25	Mercadal, 1986
MNH,Si	Ceratophrys cornuta	Ecuador	Cabeceras del Río Capaluari	-1.83333	-78.1333	Mercadal, 1986
MNH,Si	Ceratophrys cornuta	Ecuador	Río Piudo	-1.83333	-78.0833	Mercadal, 1986
MNHK	Ceratophrys cornuta	Ecuador	Napo: Limón Cocha (Limoncocha)	-1.63333	-78.35	Mercadal, 1986; Duellman & Lizana, 1994
MNHK	Ceratophrys cornuta	Ecuador	Napo: Santa Cecília	-0.01	-76.9888	Mercadal, 1986
MNH,Si	Ceratophrys cornuta	Brasil	Território de Rondônia: Foz do Jamari	-1.043	-58.9578	Mercadal, 1986
MNH,Si	Ceratophrys cornuta	Brasil	Belém	-1.4535	-48.5027	Mercadal, 1986
KU 144373	Ceratophrys cornuta	Ecuador	Napo: Limón Cocha (Limoncocha)	-1.63333	-78.35	Duellman & Lizana, 1994
KU 144374	Ceratophrys cornuta	Ecuador	Napo: Limón Cocha (Limoncocha)	-1.63333	-78.35	Duellman & Lizana, 1994
KU 155435	Ceratophrys cornuta	Ecuador	Napo: Santa Cecília	-0.01	-76.9888	Duellman & Lizana, 1994
KU 158500	Ceratophrys cornuta	Ecuador	Napo: Santa Cecília	-0.01	-76.9888	Duellman & Lizana, 1994
KU 183522	Ceratophrys cornuta	Ecuador	Napo: Limón Cocha (Limoncocha)	-1.63333	-78.35	Duellman & Lizana, 1994
KU 171821	Ceratophrys cornuta	Peru	Loreto: Panguana, Río Llullapichis	-9.28333	-74.8833	Duellman & Lizana, 1994
KU 171822	Ceratophrys cornuta	Peru	Loreto: Panguana, Río Llullapichis	-9.28333	-74.8833	Duellman & Lizana, 1994
KU 171823	Ceratophrys cornuta	Peru	Loreto: Panguana, Río Llullapichis	-9.28333	-74.8833	Duellman & Lizana, 1994
KU 171824	Ceratophrys cornuta	Peru	Loreto: Panguana, Río Llullapichis	-9.28333	-74.8833	Duellman & Lizana, 1994
	Ceratophrys cornuta	Brasil	Manaus	-3.145	-60.0167	Mercadal, 1986
	Ceratophrys cornuta	Brasil	Parque Nacional do Tapajós	-2.543	-54.968	Mercadal, 1986
	Ceratophrys cornuta	Brasil	Santarém	-2.42167	-54.7083	Boulenger,1882
	Ceratophrys cornuta	Brasil	Igarapé Purunzinho - Rio Madeira	-7.39317	-62.9902	Heyer, 1977
	Ceratophrys cornuta	Suriname	30 km sudoeste de Apikalo	1.9405	-56.3758	Boulenger,1882; Geijkes,1959
	Ceratophrys cornuta	Brasil	Rio Madeira	-9.33333	-64.6167	Mercadal, 1986
ZSM 1057/0	Ceratophrys cornuta	Suriname	Aloepi - regiões circuvizinhas	3.35	-56.4667	Mercadal, 1988
ZSM 1058/0	Ceratophrys cornuta	Suriname	Magali - regiões circuvizinhas	3.08333	-55.7667	Mercadal, 1988
	Ceratophrys cornuta	Bolívia	Caiza - Misión San Francisco	-10.4833	-67.4	Peraca, 1987
	Ceratophrys cornuta	Bolívia	Villa Montes	-14.5	-62.5833	Müller & Hellmich, 1936
KU 205061	Ceratophrys cornuta	Peru	Madre de Díos - Cuzco Amazónico	-11.85	-71.5	Duellman & Lizana, 1994; Wild (1997)
KU 205062	Ceratophrys cornuta	Peru	Madre de Díos - Cuzco Amazónico	-11.85	-71.5	Duellman & Lizana, 1994
KU 205063	Ceratophrys cornuta	Peru	Madre de Díos - Cuzco Amazónico	-11.85	-71.5	Duellman & Lizana, 1994
KU 205064	Ceratophrys cornuta	Peru	Madre de Díos - Cuzco Amazónico	-11.85	-71.5	Duellman & Lizana, 1994
KU 205065	Ceratophrys cornuta	Peru	Madre de Díos - Cuzco Amazónico	-11.85	-71.5	Duellman & Lizana, 1994
KU 205066	Ceratophrys cornuta	Peru	Madre de Díos - Cuzco Amazónico	-11.85	-71.5	Duellman & Lizana, 1994
KU 205067	Ceratophrys cornuta	Peru	Madre de Díos - Cuzco Amazónico	-11.85	-71.5	Duellman & Lizana, 1994
KU 205068	Ceratophrys cornuta	Peru	Madre de Díos - Cuzco Amazónico	-11.85	-71.5	Duellman & Lizana, 1994
KU 205069	Ceratophrys cornuta	Peru	Madre de Díos - Cuzco Amazónico	-11.85	-71.5	Duellman & Lizana, 1994
KU 205070	Ceratophrys cornuta	Peru	Madre de Díos - Cuzco Amazónico	-11.85	-71.5	Duellman & Lizana, 1994
KU 205071	Ceratophrys cornuta	Peru	Madre de Díos - Cuzco Amazónico	-11.85	-71.5	Duellman & Lizana, 1994
KU 205072	Ceratophrys cornuta	Peru	Madre de Díos - Cuzco Amazónico	-11.85	-71.5	Duellman & Lizana, 1994
KU 205073	Ceratophrys cornuta	Peru	Madre de Díos - Cuzco Amazónico	-11.85	-71.5	Duellman & Lizana, 1994
KU 205074	Ceratophrys cornuta	Peru	Madre de Díos - Cuzco Amazónico	-11.85	-71.5	Duellman & Lizana, 1994
KU 205075	Ceratophrys cornuta	Peru	Madre de Díos - Cuzco Amazónico	-11.85	-71.5	Duellman & Lizana, 1994
KU 205076	Ceratophrys cornuta	Peru	Madre de Díos - Cuzco Amazónico	-11.85	-71.5	Duellman & Lizana, 1994
KU 205077	Ceratophrys cornuta	Peru	Madre de Díos - Cuzco Amazónico	-11.85	-71.5	Duellman & Lizana, 1994
KU 205078	Ceratophrys cornuta	Peru	Madre de Díos - Cuzco Amazónico	-11.85	-71.5	Duellman & Lizana, 1994
KU 205079	Ceratophrys cornuta	Peru	Madre de Díos - Cuzco Amazónico	-11.85	-71.5	Duellman & Lizana, 1994
KU 205080	Ceratophrys cornuta	Peru	Madre de Díos - Cuzco Amazónico	-11.85	-71.5	Duellman & Lizana, 1994
KU 205081	Ceratophrys cornuta	Peru	Madre de Díos - Cuzco Amazónico	-11.85	-71.5	Duellman & Lizana, 1994
KU 196425	Ceratophrys cornuta	Peru	Ucayali - Balta, Río Curanja	-9.82348	-73.0924	Duellman & Lizana, 1994
Total	56		28
			Buena Vista - Dpto. Santa Cruz
			Orellana - 12 km oeste de Puerto Sta. Clara
			Huanuco
			Río Llullapichis - 4 - 5km corriente arriba del Rio Pachitea
			Fima Panguana
			Amazonas - Leticia?
			Prov. Pastaza: Región de drenaje del Río Pastaza
			Sarayacu
			Río Bolonza
			Cabeceras del Río Capaluari
			Río Piudo
			Napo: Limón Cocha (Limoncocha)
			Napo: Santa Cecília
			Território de Rondônia: Foz do Jamari
			Belém
			Loreto: Panguana, Río Llullapichis
			Manaus
			Parque Nacional do Tapajós
			Santarém
			Igarapé Purunzinho - Rio Madeira
			30 km sudoeste de Apikalo
			Rio Madeira
			Aloepi - regiões circuvizinhas
			Magali - regiões circuvizinhas
			Caiza - Misión San Francisco
			Villa Montes
			Madre de Díos - Cuzco Amazónico
			Ucayali - Balta, Río Curanja

## Sheet: C. calcarata
Identification	Species	Political Unit	Locality	Latitude	Longitude	Reference
NMW	Ceratophrys calcarata	Colômbia	Alto de Quimari	8.12375	-76.3928	Mercadal, 1986
NMW	Ceratophrys calcarata	Colômbia	Santander, Bucaramanga	7.1088	-73.4405	Mercadal, 1986
MNH, SI	Ceratophrys calcarata	Colômbia	Rio Guaimaral	9.49231	-74.9686	Mercadal, 1986
MNH, SI	Ceratophrys calcarata	Colômbia	Curumani - Dto. Magdalena	9.18425	-73.5339	Mercadal, 1986
MNH, SI	Ceratophrys calcarata	Colômbia	Barranquilla	10.9512	-74.8569	Mercadal, 1986
MNH, SI	Ceratophrys calcarata	Colômbia	La Guajira - sul de Pájaro	11.7013	-72.6578	Mercadal, 1986
	Ceratophrys calcarata	Venezuela	Falcón	11.1757	-69.8555	Rivero, 1961
SMF 54138	Ceratophrys calcarata	Colômbia	?			Mercadal, 1981
KU 193492	Ceratophrys calcarata	Venezuela	Maracaibo	10.6265	-71.6836	La Marca, 1985
KU 193498	Ceratophrys calcarata	Venezuela	Maracaibo	10.6265	-71.6836	La Marca, 1985
KU 193499	Ceratophrys calcarata	Venezuela	Maracaibo	10.6265	-71.6836	La Marca, 1985
Total	11		8
			Alto de Quimari
			Santander, Bucaramanga
			Rio Guaimaral
			Curumani - Dto. Magdalena
			Barranquilla
			La Guajira - sul de Pájaro
			Falcón
			?
			Maracaibo

## Sheet: C. joazeirensis
Identification	Species	Political Unit	Locality	Latitude	Longitude	Reference
NMW 4582	Ceratophrys joazeirensis	Juazeiro (BA)	Juazeiro (BA)	-9.475	-40.5	Mercadal, 1986
NMW 4585:1	Ceratophrys joazeirensis	Juazeiro (BA)	Juazeiro (BA)	-9.475	-40.5	Mercadal, 1986
NMW 4585:2	Ceratophrys joazeirensis	Juazeiro (BA)	Juazeiro (BA)	-9.475	-40.5	Mercadal, 1986
NMW 4587	Ceratophrys joazeirensis	Juazeiro (BA)	Juazeiro (BA)	-9.475	-40.5	Mercadal, 1986
NMW 4588	Ceratophrys joazeirensis	Juazeiro (BA)	Juazeiro (BA)	-9.475	-40.5	Mercadal, 1986
NMW 4589	Ceratophrys joazeirensis	Juazeiro (BA)	Juazeiro (BA)	-9.475	-40.5	Mercadal, 1981
NMW 4591	Ceratophrys joazeirensis	Juazeiro (BA)	Juazeiro (BA)	-9.475	-40.5	Mercadal, 1986
NMW 4592	Ceratophrys joazeirensis	Juazeiro (BA)	Juazeiro (BA)	-9.475	-40.5	Mercadal, 1986
	Ceratophrys joazeirensis	Santa Cruz do Capibaribe (PE) ?	Santa Cruz do Capibaribe (PE) ?	-8.05967	-36.12	Lynch, 1982
MNRJ 50380	Ceratophrys joazeirensis	Timbaúba (PE)	Timbaúba	-7.60525	-35.3738	Caramaschi, 2008
	Ceratophrys joazeirensis	Piranhas (AL)	Xingó	-9.623	-37.7542	Arzabe - comunicação pessoal
	Ceratophrys joazeirensis	Piranhas (AL)	Xingó	-9.623	-37.7542	Arzabe - comunicação pessoal
	Ceratophrys joazeirensis	Piranhas (AL)	Xingó	-9.623	-37.7542	Arzabe - comunicação pessoal
	Ceratophrys joazeirensis	Piranhas (AL)	Xingó	-9.623	-37.7542	Arzabe - comunicação pessoal
	Ceratophrys joazeirensis	Piranhas (AL)	Xingó	-9.623	-37.7542	Arzabe - comunicação pessoal
	Ceratophrys joazeirensis	Piranhas (AL)	Xingó	-9.623	-37.7542	Arzabe - comunicação pessoal
Total	16		4
			Juazeiro (BA)
			Santa Cruz do Capibaribe (PE) ?
			Timbaúba
			Xingó

## Sheet: C. aurita
Identification	Species	Political Unit	Locality	Latitude	Longitude	Reference
	Ceratophrys aurita	Paraty	Serra da Bocaina	-23.2188	-44.725	Heyer, 1990
	Ceratophrys aurita	Boracéia	Boracéia	-22.0755	-48.767	Heyer, 1990
?4407	Ceratophrys aurita	São Paulo	Parelheiros, Santo Amaro	-24.035	-46.6727	Soares-Scott et al, 1988
?4543	Ceratophrys aurita	São Paulo	Jardim das Palmas, Santo Amaro	-23.9232	-46.4727	Soares-Scott et al, 1988
?5507	Ceratophrys aurita	São Paulo	Bororé	-23.75	-46.6333	Soares-Scott et al, 1988
	Ceratophrys aurita	Santa Catarina	Bompland - Rio Humboldt	-26.3833	-49.25	Cochran, 1955
	Ceratophrys aurita	Santa Catarina	Hansa (Ibirama)	-27.035	-49.4403	Mercadal, 1986
	Ceratophrys aurita	Santa Catarina	Joinvillie	-26.3027	-50.7333	Miranda-Ribeiro, 1920;1926
	Ceratophrys aurita	Espírito Santo	Rio Doce	-19.5	-40.3333	Miranda-Ribeiro, 1920;1926
MNHK	Ceratophrys aurita	Espírito Santo	Sooretama, Linhares	-19.25	-40.1667	Mercadal, 1986
	Ceratophrys aurita	São Paulo	Rio Grande (da Serra?)	-23.7397	-46.392	Miranda-Ribeiro, 1920;1926
	Ceratophrys aurita	São Paulo	Piquete	-22.5575	-45.1858	Miranda-Ribeiro, 1920;1926
MNW 8311	Ceratophrys aurita	São Paulo	Santos	-23.9565	-46.3898	Mercadal, 1981; Mercadal, 1986
	Ceratophrys aurita	Rio Grande do Sul	Bagé	-31.3255	-54.1042	Mercadal, 1986
	Ceratophrys aurita	Rio Grande do Sul	São Lourenço do Sul	-31.6	-52.6	Braun et al. 1980
	Ceratophrys aurita	Rio de Janeiro	Guapi (Guapimirim)	-22.5405	-43.0405	Cochran, 1955
	Ceratophrys aurita	Rio de Janeiro	Teresópolis	-22.3253	-42.7433	Cochran, 1955
MNH,Si	Ceratophrys aurita	Rio de Janeiro	Serra da Bocaina	-23.2188	-44.725	Mercadal, 1986
MNH,Si	Ceratophrys aurita	São Paulo	São José do Barreiro	-22.6858	-44.5575	Mercadal, 1986
	Ceratophrys aurita	RJ - Brasil	Seropédica	-23.2333	-44.2167	Cochran, 1955
	Ceratophrys aurita	Brasil	Teresópolis	-22.4353	-42.9737	Mercadal, 1986
UFRS.AN 734	Ceratophrys aurita	Espírito Santo	Linhares	-19.4167	-40.0667	Gayer, 1984
UFRS.AN 735	Ceratophrys aurita	Espírito Santo	Linhares	-19.4167	-40.0667	Gayer, 1985
UFRS.AN 736	Ceratophrys aurita	São Paulo	Parelheiros, Santo Amaro	-24.035	-46.6727	Gayer, 1986
NMW 15817.2	Ceratophrys aurita	Rio de Janeiro	Seropédica	-23.2333	-44.2167	Mercadal, 1981
NMW 7110.1	Ceratophrys aurita	Santa Catarina	Joinvillie	-26.3027	-50.7333	Mercadal, 1981
NMW 7110.3	Ceratophrys aurita	Santa Catarina	Joinvillie	-26.3027	-50.7333	Mercadal, 1981
SMF 3926.28	Ceratophrys aurita	Santa Catarina	Colônia Hansa-Humboldt	-26.422	-49.2409	Mercadal, 1981
SMF 3929.30	Ceratophrys aurita	Santa Catarina	Colônia Hansa-Humboldt	-26.422	-49.2409	Mercadal, 1981
SMF 36216	Ceratophrys aurita	Rio de Janeiro	Itatiaia	-22.4865	-44.5668	Mercadal, 1981
SMF 3931	Ceratophrys aurita	Santa Catarina	Joinvillie	-26.3027	-50.7333	Mercadal, 1981
SMF 4584	Ceratophrys aurita	Santa Catarina	Joinvillie	-26.3027	-50.7333	Mercadal, 1981
NMW 7111	Ceratophrys aurita	Rio de Janeiro	Jaraguá	-26.4714	-49.0594	Mercadal, 1981
NMW 7109	Ceratophrys aurita	São Paulo	Santos	-23.9565	-46.3898	Mercadal, 1981
NMW 4590	Ceratophrys aurita	São Paulo	Santos	-23.9565	-46.3898	Mercadal, 1981
NMW 4589	Ceratophrys aurita	São Paulo	Santos	-23.9565	-46.3898	Mercadal, 1981
NMW 6651	Ceratophrys aurita	São Paulo	Santos	-23.9565	-46.3898	Mercadal, 1981
NMW 10313	Ceratophrys aurita	São Paulo	Santos	-23.9565	-46.3898	Mercadal, 1982
USNM 241298	Ceratophrys aurita	São Paulo/Rio de Janeiro	Fazenda do Veado, Serra da Bocaína	-23.0212	-44.7172	Wassersug & Heyer, 1988
Total	39		24
			Serra da Bocaina
			Boracéia
			Parelheiros, Santo Amaro
			Jardim das Palmas, Santo Amaro
			Bororé
			Bompland - Rio Humboldt
			Hansa (Ibirama)
			Joinvillie
			Rio Doce
			Sooretama, Linhares
			Rio Grande (da Serra?)
			Piquete
			Santos
			Bagé
			São Lourenço do Sul
			Guapi (Guapimirim)
			Teresópolis
			São José do Barreiro
			Seropédica
			Linhares
			Colônia Hansa-Humboldt
			Itatiaia
			Jaraguá
			Fazenda do Veado, Serra da Bocaína

## Sheet: C. ornata
Identification	Species	Political Unit	Locality	Latitude	Longitude	Reference
	Ceratophrys ornata	Buenos Aires	Pacheco	-34.4583	-58.6522	Barrio & Rinaldi de Chieri, 1970
	Ceratophrys ornata	Buenos Aires	Pacheco	-34.4583	-58.6522	Barrio & Rinaldi de Chieri, 1970
	Ceratophrys ornata	Buenos Aires	Ezeiza	-35.3833	-58.8528	Barrio & Rinaldi de Chieri, 1970
	Ceratophrys ornata	Buenos Aires	Glew	-35.48	-58.64	Barrio & Rinaldi de Chieri, 1970
	Ceratophrys ornata	Entre Ríos	Gualeguay	-33.0192	-58.5063	Barrio & Rinaldi de Chieri, 1970
	Ceratophrys ornata	Entre Ríos	Porção Sul	-31.8333	-58.2167	Mercadal, 1986
	Ceratophrys ornata	Entre Ríos	Entre Ríos	-31.8333	-58.2167	Gallardo, 1964
	Ceratophrys ornata	Buenos Aires	Coronel Suárez	-37.7667	-62.5167	Mercadal, 1986
	Ceratophrys ornata	Buenos Aires	La pampa	-37.8907	-65.1021	Mercadal, 1986; Cei, 1987
	Ceratophrys ornata	Uruguai	San José	-34.3833	-57.4333	Garcia, 1972
	Ceratophrys ornata	RS - Brasil	Santa Vitória do Palmar	-32.3833	-53.1333	Miranda-Ribeiro, 1926
	Ceratophrys ornata	RS - Brasil	Rio Grande do Sul	-33.6357	-53.4703	Braun et al. 1980
	Ceratophrys ornata	Uruguai	Departamento de Rocha	-34.8	-54.55	Mercadal, 1986
	Ceratophrys ornata	Buenos Aires		-34.6754	-58.4406	Bogart, 1967
	Ceratophrys ornata	Argentina	Chascomús	-34.7878	-58.0244	Mercadal de Barrio, 1987
	Ceratophrys ornata	Argentina	Benavídez	-34.4196	-58.6717	Mercadal, 1981; Mercadal de Barrio, 1987
	Ceratophrys ornata	Argentina	Ingeniero Maschwitz	-34.3399	-58.5256	Mercadal de Barrio, 1987
	Ceratophrys ornata	Argentina	Lincoln	-34.7899	-58.6368	Mercadal de Barrio, 1987
	Ceratophrys ornata	Argentina	La Matanza	-34.7899	-58.6368	Mercadal de Barrio, 1987
	Ceratophrys ornata	Santa Fé	Rufino	-34.2738	-62.7061	Mercadal de Barrio, 1987
	Ceratophrys ornata	Córdoba	Rosales	-34.173	-63.154	Mercadal de Barrio, 1987
	Ceratophrys ornata	Córdoba	Corral de Bustos	-33.2892	-62.201	Mercadal de Barrio, 1987
NMW 8312.1	Ceratophrys ornata	Buenos Aires		-34.6754	-58.4406	Mercadal, 1981
ZSM 49/1922.1	Ceratophrys ornata	Buenos Aires		-34.6754	-58.4406	Mercadal, 1981
ZSM 49/1922.2	Ceratophrys ornata	Buenos Aires		-34.6754	-58.4406	Mercadal, 1981
ZSM 49/1922.3	Ceratophrys ornata	Buenos Aires		-34.6754	-58.4406	Mercadal, 1981
Total	26		21
			Pacheco
			Ezeiza
			Glew
			Gualeguay
			Porção Sul
			Entre Ríos
			Coronel Suárez
			La pampa
			San José
			Santa Vitória do Palmar
			Rio Grande do Sul
			Departamento de Rocha
			Chascomús
			Benavídez
			Ingeniero Maschwitz
			Lincoln
			La Matanza
			Rufino
			Rosales
			Corral de Bustos

## Sheet: C. cranwelli
Identification	Species	Political Unit	Locality	Latitude	Longitude	Reference
MNHK	Ceratophrys cranwelli	Bolívia	Parapetí	-17.79	-63.2237	Mercadal, 1986
MNHK	Ceratophrys cranwelli	Paraguai	Colonia Meno/Asunción	-22.6117	-60.3617	Mercadal, 1986
	Ceratophrys cranwelli	Mato Grosso -BR	Porção Sul	-22.35	-55.3333	Müller & Hellmich, 1936 e Barrio, 1980
	Ceratophrys cranwelli	Argentina	Jujuy	-24.6	-64.85	Mercadal, 1986
	Ceratophrys cranwelli	Argentina	Salta	-25.1687	-64.4848	Mercadal, 1986
	Ceratophrys cranwelli	Argentina	Formosa	-28.3	-58.3	Mercadal, 1986
	Ceratophrys cranwelli	Argentina	Chaco	-30.659	-67.2588	Mercadal, 1986
	Ceratophrys cranwelli	Argentina	Tucumán	-26.859	-65.276	Mercadal, 1986
	Ceratophrys cranwelli	Argentina	Santiago del Estero	-28.3	-64.4333	Mercadal, 1986
	Ceratophrys cranwelli	Argentina	Catamarca	-28.8575	-65.7705	Mercadal, 1986
	Ceratophrys cranwelli	Argentina	Córdoba	-31.6667	-64.3	Mercadal, 1986; Cei, 1987
	Ceratophrys cranwelli	Argentina	Santa Fé	-33.3245	-66.5908	Mercadal, 1986; Cei, 1987
	Ceratophrys cranwelli		San Luís	-33.3927	-66.6156	Mercadal, 1986
	Ceratophrys cranwelli		La pampa	-37.8907	-65.0908	Barrio, 1980; Cei, 1987
	Ceratophrys cranwelli		La pampa, Gral. Pico	-37.8907	-65.0908	Gallardo, 1965
	Ceratophrys cranwelli		Leste da Província de Mendoza	-32.9027	-68.734	Cei, 1987
	Ceratophrys cranwelli		Alvear	-31.4045	-64.0915	Cei, 1988
	Ceratophrys cranwelli		San Rafael	-34.6338	-68.3242	Cei, 1989
	Ceratophrys cranwelli	Salta	Embarcación	-23.35	-64.1667	Barrio & Rinaldi de Chieri, 1970
	Ceratophrys cranwelli	Salta	Embarcación	-23.35	-64.1667	Barrio & Rinaldi de Chieri, 1970
	Ceratophrys cranwelli	Salta	Embarcación	-23.35	-64.1667	Barrio & Rinaldi de Chieri, 1970
	Ceratophrys cranwelli	Salta	Embarcación	-23.35	-64.1667	Barrio & Rinaldi de Chieri, 1970
	Ceratophrys cranwelli	Córdoba	Pilar	-31.6753	-63.8584	Barrio & Rinaldi de Chieri, 1970
	Ceratophrys cranwelli	Córdoba	Pilar	-31.6753	-63.8584	Barrio & Rinaldi de Chieri, 1970
	Ceratophrys cranwelli	Córdoba	Pilar	-31.6753	-63.8584	Barrio & Rinaldi de Chieri, 1970
	Ceratophrys cranwelli	Córdoba	Pilar	-31.6753	-63.8584	Barrio & Rinaldi de Chieri, 1970
	Ceratophrys cranwelli	Santiago del Estero	Friías	-28.3	-64.4333	Barrio & Rinaldi de Chieri, 1970
	Ceratophrys cranwelli	Santiago del Estero	Friías	-28.3	-64.4333	Barrio & Rinaldi de Chieri, 1970
	Ceratophrys cranwelli	Chaco	Colonia Castelli	-25.9554	-60.6082	Barrio & Rinaldi de Chieri, 1970
	Ceratophrys cranwelli	Santa Fé	Ocampo	-31.6085	-60.7673	Barrio & Rinaldi de Chieri, 1970
	Ceratophrys cranwelli	Santa Fé	Ocampo	-31.6085	-60.7673	Barrio & Rinaldi de Chieri, 1970
	Ceratophrys cranwelli	Córdoba	Bell Ville	-32.6197	-62.7016	Mercadal de Barrio, 1987
	Ceratophrys cranwelli	Córdoba	James Craik	-32.1574	-63.4518	Mercadal de Barrio, 1987
	Ceratophrys cranwelli	Santiago del Estero	Sol de Mayo	-28.285	-64.7589	Mercadal de Barrio, 1987
	Ceratophrys cranwelli	Santiago del Estero	Pinto	-29.1433	-62.6433	Mercadal de Barrio, 1987
	Ceratophrys cranwelli	Santiago del Estero	Sumampa	-29.3599	-63.4676	Mercadal, 1981; Mercadal de Barrio, 1987
	Ceratophrys cranwelli	Santa Fé	Gob. Crespo	-30.3579	-60.3886	Mercadal de Barrio, 1987
	Ceratophrys cranwelli	Córdoba	Pilar	-31.6753	-63.8584	Cei, 1987
	Ceratophrys cranwelli	Santa Fé	Ocampo	-31.6085	-60.7673	Cei, 1987
	Ceratophrys cranwelli	Santa Fé	Porção Sul	-32.05	-61.1667	Mercadal, 1986
	Ceratophrys cranwelli	Argentina	Alberdi	-27.6381	-65.6585	Mercadal de Barrio, 1987
ZSM 286/1925	Ceratophrys cranwelli	Argentina	Formosa	-28.3	-58.3	Mercadal, 1981
FML 15842	Ceratophrys cranwelli	Salta	Las Lajitas - Anta	-24.7209	-64.2038	Candioti, 2005
	Ceratophrys cranwelli	Buenos Aires	La pampa	-37.8907	-65.1021	Barrio, 1980
	Ceratophrys cranwelli	Chaco	Fuerte Esperanza	-25.1564	-61.8364	Kacoliris et al, 2006
	Ceratophrys ornata	Buenos Aires	Luján	-25.3333	-62.5	Kacoliris et al, 2006
MLP-A-1525	Ceratophrys cranwelli	Chaco	Taco Pozo	-29.7509	-62.96	Kacoliris et al, 2008
Total	47		34
			Parapetí
			Colonia Meno/Asunción
			Porção Sul
			Jujuy
			Salta
			Formosa
			Chaco
			Tucumán
			Santiago del Estero
			Catamarca
			Córdoba
			Santa Fé
			San Luís
			La pampa
			La pampa, Gral. Pico
			Leste da Província de Mendoza
			Alvear
			San Rafael
			Embarcación
			Pilar
			Friías
			Colonia Castelli
			Ocampo
			Bell Ville
			James Craik
			Sol de Mayo
			Pinto
			Sumampa
			Gob. Crespo
			Porção Sul
			Alberdi
			Las Lajitas - Anta
			Fuerte Esperanza
			Luján
			Taco Pozo

## Sheet: C. stolzmanni
Identification	Species	Political Unit	Locality	Latitude	Longitude	Reference
	Ceratophrys stolzmanni	Túmbez - Perú	Túmbez	-3.61923	-80.4257	Peters, 1967
USNM 160970	Ceratophrys stolzmanni	Cuatro Hermanitos - Ecuador	4km oeste-noroeste de Guayaquil	-2.18514	-79.924	Peters, 1967
UCMVZ 77182	Ceratophrys stolzmanni	Guaya		-1.87154	-80.1398	Peters, 1967
	Ceratophrys stolzmanni	Manabí - Machalilla National Park		-0.720923	-80.0755	Almendáriz & Carr, 1992
USFQ 295	Ceratophrys stolzmanni	Guaya	Hacienda Anhalzer, Isidro Ayora	-1.87154	-80.1398	Cisneros-Heredia, 2008
USFQ 298	Ceratophrys stolzmanni	Guaya	Hacienda Anhalzer, Isidro Ayora	-1.87154	-80.1398	Cisneros-Heredia, 2008
USFQ 317	Ceratophrys stolzmanni	Guaya	Hacienda Anhalzer, Isidro Ayora	-1.87154	-80.1398	Cisneros-Heredia, 2008
USFQ 364	Ceratophrys stolzmanni	Guaya	Hacienda Anhalzer, Isidro Ayora	-1.87154	-80.1398	Cisneros-Heredia, 2008
USFQ 634	Ceratophrys stolzmanni	Guaya	Hacienda Anhalzer, Isidro Ayora	-1.87154	-80.1398	Cisneros-Heredia, 2008
USFQ 681	Ceratophrys stolzmanni	Guaya	Hacienda Anhalzer, Isidro Ayora	-1.87154	-80.1398	Cisneros-Heredia, 2008
USFQ 682	Ceratophrys stolzmanni	Guaya	Hacienda Anhalzer, Isidro Ayora	-1.87154	-80.1398	Cisneros-Heredia, 2008
USFQ 683	Ceratophrys stolzmanni	Guaya	Hacienda Anhalzer, Isidro Ayora	-1.87154	-80.1398	Cisneros-Heredia, 2008
NMW 4632	Ceratophrys stolzmanni	Túmbez - Perú	Túmbez	-3.61923	-80.4257	Mercadal, 1981
Total	13	4
		Túmbez - Perú
		Cuatro Hermanitos - Ecuador
		Guaya
		Manabí - Machalilla National Park

## Sheet: C. testudo
Identification	Species	Political Unit	Locality	Latitude	Longitude	Reference
NRM/1912	Ceratophrys testudo	Ecuador	Margens do Río Pastaza	-1.83333	-78.1333	Mercadal, 1988
Total	1	1

## Sheet: Chacophrys pierotti
Identification	Species	Political Unit	Locality	Latitude	Longitude	Reference
	Chacophrys pierotti	Totoralejos	Salinas Grandes	-29.6347	-64.8512	Bogart, 1967
	Chacophrys pierotti	Totoralejos	Salinas Grandes	-29.6347	-64.8512	Bogart, 1968
	Chacophrys pierotti	Totoralejos	Salinas Grandes	-29.6347	-64.8512	Bogart, 1969
	Chacophrys pierotti	Totoralejos	Salinas Grandes	-29.6347	-64.8512	Bogart, 1970
	Chacophrys pierotti	Salta	Hickmann	-23.2099	-63.5671	Barrio & De Chieri (1970); Quinzio et al (2006)
	Chacophrys pierotti	Salta	Hickmann	-23.2099	-63.5671	Barrio & De Chieri (1970)
	Chacophrys pierotti	Salta	Hickmann	-23.2099	-63.5671	Barrio & De Chieri (1970)
	Chacophrys pierotti	Salta	Hickmann	-23.2099	-63.5671	Barrio & De Chieri (1970)
	Chacophrys pierotti	Salta	Hickmann	-23.2099	-63.5671	Barrio & De Chieri (1970)
	Chacophrys pierotti	Salta	Hickmann	-23.2099	-63.5671	Barrio & De Chieri (1970)
	Chacophrys pierotti	Patquía	La Rioja	-30.0382	-66.8707	Barrio & De Chieri (1970)
	Chacophrys pierotti	Patquía	La Rioja	-30.0382	-66.8707	Barrio & De Chieri (1970)
	Chacophrys pierotti	Formosa - Argentina	Laguna Yema	-24.2503	-61.2167	Faivovich & Carrizo (1992)
	Chacophrys pierotti	Formosa - Argentina	Laguna Yema	-24.2503	-61.2167	Faivovich & Carrizo (1992)
	Chacophrys pierotti	Formosa - Argentina	Laguna Yema	-24.2503	-61.2167	Faivovich & Carrizo (1992)
	Chacophrys pierotti	Formosa - Argentina	Laguna Yema	-24.2503	-61.2167	Faivovich & Carrizo (1992)
	Chacophrys pierotti	Formosa - Argentina	Laguna Yema	-24.2503	-61.2167	Faivovich & Carrizo (1992)
	Chacophrys pierotti	Formosa - Argentina	Laguna Yema	-24.2503	-61.2167	Faivovich & Carrizo (1992)
MCN 1027	Chacophrys pierotti	Totoralejos	Córdoba	-29.6382	-64.8425	Quinzio et al (2006)
MCN 1028	Chacophrys pierotti	Totoralejos	Córdoba	-29.6382	-64.8425	Quinzio et al (2006)
MCN 1029	Chacophrys pierotti	Totoralejos	Córdoba	-29.6382	-64.8425	Quinzio et al (2006)
MCN 1030	Chacophrys pierotti	Totoralejos	Córdoba	-29.6382	-64.8425	Quinzio et al (2006)
Total	22		5
			Salinas Grandes
			Hickmann
			La Rioja
			Laguna Yema
			Córdoba

## Sheet: L. llanensis
Identification	Species	Political Unit	Locality	Latitude	Longitude	Reference
	Lepidobatrachus llanensis	La Rioja - Argentina		-29.4211	-66.7933	Bogart, 1967
	Lepidobatrachus llanensis	La Rioja - Argentina		-29.4211	-66.7933	Bogart, 1968
	Lepidobatrachus llanensis	La Rioja - Argentina		-29.4211	-66.7933	Bogart, 1969
	Lepidobatrachus llanensis	La Rioja - Argentina		-29.4211	-66.7933	Bogart, 1970
	Lepidobatrachus llanensis	Salta	Hickman	-23.2099	-63.5671	Barrio & De Chieri (1970)
	Lepidobatrachus llanensis	Salta	Hickman	-23.2099	-63.5671	Barrio & De Chieri (1970)
	Lepidobatrachus llanensis	Salta	Hickman	-23.2099	-63.5671	Barrio & De Chieri (1970)
	Lepidobatrachus llanensis	Salta	Hickman	-23.2099	-63.5671	Barrio & De Chieri (1970)
	Lepidobatrachus llanensis	Salta	Hickman	-23.2099	-63.5671	Barrio & De Chieri (1970)
	Lepidobatrachus llanensis	Salta	Hickman	-23.2099	-63.5671	Barrio & De Chieri (1970)
	Lepidobatrachus llanensis	Patquía	La Rioja	-30.0382	-66.8707	Barrio & De Chieri (1970)
	Lepidobatrachus llanensis	Patquía	La Rioja	-30.0382	-66.8707	Barrio & De Chieri (1970)
	Lepidobatrachus llanensis	Patquía	La Rioja	-30.0382	-66.8707	Barrio & De Chieri (1970)
	Lepidobatrachus llanensis	Patquía	La Rioja	-30.0382	-66.8707	Barrio & De Chieri (1970)
IBM-UNC 1837	Lepidobatrachus llanensis	La Rioja - Argentina	Olta	-30.6338	-66.2546	Cei, 1968
IBM-UNC 588	Lepidobatrachus llanensis	La Rioja - Argentina	Río Colorado	-38.9904	-64.1044	Cei, 1968
IBM-UNC 589	Lepidobatrachus llanensis	La Rioja - Argentina	Chepes	-31.3335	-66.5922	Cei, 1968
IBM-UNC 591	Lepidobatrachus llanensis	La Rioja - Argentina	Punta de los Llanos	-30.1387	-66.5347	Cei, 1968
Total	18	3
		La Rioja - Argentina
		Salta
		Patquía

[truncated: 2 more sheets: L. laevis, L asper]
