# Supplementary material for: Effect of climate change on distribution of species of common horned frogs in South America
Source: PLoS One. 2018 Sep 12;13(9):e0202813. doi: 10.1371/journal.pone.0202813 (PMC6135375; doi:10.1371/journal.pone.0202813)
Supplement: S2 Table — (XLSX) [file pone.0202813.s025.xlsx]

## Sheet: C. joazeirensis
Identification	Species	Political Unit	Locality	Latitude	Longitude
UFPB 4304	Ceratophrys joazeirensis	Passa e Fica (RN)	Em vegetação herbácea nos arredores de Passa e Fica - porção sudoeste	-6.43333	-35.6333
A721-CFBH7411	Ceratophrys joazeirensis	Passa e Fica (RN)	Vegetação herbácea, semi-enterrado, na entrada de Passa e Fica - porção sul	-6.43333	-35.6333
A722-CFBH7412	Ceratophrys joazeirensis	Passa e Fica (RN)	Vegetação herbácea, semi-enterrado, próximo à BR - porção sul	-6.43333	-35.6333
UFPB 4303	Ceratophrys joazeirensis	Passa e Fica (RN)	Na praça central, em frente à Pousada Princesa do agreste	-6.43333	-35.6333
UFPB 4305	Ceratophrys joazeirensis	Passa e Fica (RN)	Na praça central, em frente à Pousada Princesa do agreste	-6.43333	-35.6333
UFPB 4306	Ceratophrys joazeirensis	Passa e Fica (RN)	2° mata cavalo na estrada que leva à Pedra da Boca (sentido: Passa e Fica -> Sítio Calabouço)	-6.43333	-35.6333
UFPB 4307	Ceratophrys joazeirensis	Passa e Fica (RN)	Na praça central, em frente à Pousada Princesa do agreste	-6.43333	-35.6333
KSV016	Ceratophrys joazeirensis	Araruna (PB)	Na praça central, em frente à Pousada Princesa do agreste	-6.41667	-35.65
UFPB?	Ceratophrys joazeirensis	São José da Mata (PB)	Serra de Joaquim Vieira	-7.21667	-35.8667
UEPB 1	Ceratophrys joazeirensis	São José da Mata (PB)	Serra de Joaquim Vieira	-7.21667	-35.8667
UEPB 2	Ceratophrys joazeirensis	São José da Mata (PB)	Serra de Joaquim Vieira	-7.21667	-35.8667
YL 290	Ceratophrys joazeirensis	Ararura (PB)	Início da Mata do Gemedouro	-6.42483	-35.6672
CHUFRPE 902	Ceratophrys joazeirensis	Triunfo (PE)	Café do Brejo, próximo a um riacho temporário	-7.88633	-38.1038
CHUFRPE 901	Ceratophrys joazeirensis	Triunfo (PE)	Em frente à Pousada Café do Brejo - Centro da cidade de Triunfo	-7.88617	-38.1037
WLSV 3317	Ceratophrys joazeirensis	Sumé (PB)	Fazenda Almas	-7.46883	-36.8905
UFPB?	Ceratophrys joazeirensis	São José da Mata (PB)	Serra de Joaquim Vieira	-7.21667	-35.8667
cc 852	Ceratophrys joazeirensis	Juazeiro (BA)		-9.475	-40.5
cc 841	Ceratophrys joazeirensis	Juazeiro (BA)		-9.475	-40.5
cc 842	Ceratophrys joazeirensis	Juazeiro (BA)		-9.475	-40.5
cc 843	Ceratophrys joazeirensis	Juazeiro (BA)		-9.475	-40.5
cc 844	Ceratophrys joazeirensis	Juazeiro (BA)		-9.475	-40.5
cc 845	Ceratophrys joazeirensis	Juazeiro (BA)		-9.475	-40.5
cc 846	Ceratophrys joazeirensis	Juazeiro (BA)		-9.475	-40.5
cc 847	Ceratophrys joazeirensis	Juazeiro (BA)		-9.475	-40.5
cc 848	Ceratophrys joazeirensis	Juazeiro (BA)		-9.475	-40.5
cc 849	Ceratophrys joazeirensis	Juazeiro (BA)		-9.475	-40.5
cc 863	Ceratophrys joazeirensis	Juazeiro (BA)		-9.475	-40.5
cc 851	Ceratophrys joazeirensis	Juazeiro (BA)		-9.475	-40.5
cc 838	Ceratophrys joazeirensis	Juazeiro (BA)		-9.475	-40.5
cc 853	Ceratophrys joazeirensis	Juazeiro (BA)		-9.475	-40.5
cc 855	Ceratophrys joazeirensis	Juazeiro (BA)		-9.475	-40.5
cc 857	Ceratophrys joazeirensis	Juazeiro (BA)		-9.475	-40.5
cc 858	Ceratophrys joazeirensis	Juazeiro (BA)		-9.475	-40.5
cc 859	Ceratophrys joazeirensis	Juazeiro (BA)		-9.475	-40.5
cc 860	Ceratophrys joazeirensis	Juazeiro (BA)		-9.475	-40.5
cc 861	Ceratophrys joazeirensis	Juazeiro (BA)		-9.475	-40.5
cc 862	Ceratophrys joazeirensis	Juazeiro (BA)		-9.475	-40.5
cc 850	Ceratophrys joazeirensis	Juazeiro (BA)		-9.475	-40.5
cc 823	Ceratophrys joazeirensis	Juazeiro (BA)		-9.475	-40.5
cc 430	Ceratophrys joazeirensis	Juazeiro (BA)		-9.475	-40.5
cc 820	Ceratophrys joazeirensis	Juazeiro (BA)		-9.475	-40.5
cc 840	Ceratophrys joazeirensis	Juazeiro (BA)		-9.475	-40.5
cc 822	Ceratophrys joazeirensis	Juazeiro (BA)		-9.475	-40.5
cc 839	Ceratophrys joazeirensis	Juazeiro (BA)		-9.475	-40.5
cc 825	Ceratophrys joazeirensis	Juazeiro (BA)		-9.475	-40.5
cc 826	Ceratophrys joazeirensis	Juazeiro (BA)		-9.475	-40.5
cc 827	Ceratophrys joazeirensis	Juazeiro (BA)		-9.475	-40.5
cc 828	Ceratophrys joazeirensis	Juazeiro (BA)		-9.475	-40.5
cc 834	Ceratophrys joazeirensis	Juazeiro (BA)		-9.475	-40.5
cc 835	Ceratophrys joazeirensis	Juazeiro (BA)		-9.475	-40.5
cc 836	Ceratophrys joazeirensis	Juazeiro (BA)		-9.475	-40.5
cc 837	Ceratophrys joazeirensis	Juazeiro (BA)		-9.475	-40.5
cc 856	Ceratophrys joazeirensis	Juazeiro (BA)		-9.475	-40.5
cc 821	Ceratophrys joazeirensis	Juazeiro (BA)		-9.475	-40.5
cc 874	Ceratophrys joazeirensis	Juazeiro (BA)		-9.475	-40.5
cc 864	Ceratophrys joazeirensis	Juazeiro (BA)		-9.475	-40.5
cc 1125	Ceratophrys joazeirensis	Juazeiro (BA)		-9.475	-40.5
cc 943	Ceratophrys joazeirensis	Juazeiro (BA)		-9.475	-40.5
cc 942	Ceratophrys joazeirensis	Juazeiro (BA)		-9.475	-40.5
cc 873	Ceratophrys joazeirensis	Juazeiro (BA)		-9.475	-40.5
cc 868	Ceratophrys joazeirensis	Juazeiro (BA)		-9.475	-40.5
cc 865	Ceratophrys joazeirensis	Juazeiro (BA)		-9.475	-40.5
cc 854	Ceratophrys joazeirensis	Juazeiro (BA)		-9.475	-40.5
cc 866	Ceratophrys joazeirensis	Juazeiro (BA)		-9.475	-40.5
cc 1342	Ceratophrys joazeirensis	Juazeiro (BA)		-9.475	-40.5
cc 867	Ceratophrys joazeirensis	Juazeiro (BA)		-9.475	-40.5
cc 872	Ceratophrys joazeirensis	Juazeiro (BA)		-9.475	-40.5
cc 869	Ceratophrys joazeirensis	Juazeiro (BA)		-9.475	-40.5
cc 870	Ceratophrys joazeirensis	Juazeiro (BA)		-9.475	-40.5
cc 871	Ceratophrys joazeirensis	Juazeiro (BA)		-9.475	-40.5
MZUSP 109267	Ceratophrys joazeirensis		João Alfredo (PE)	-7.85717	-35.921
MZUSP 109268	Ceratophrys joazeirensis		João Alfredo (PE)	-7.85717	-35.921
MZUSP A69847	Ceratophrys joazeirensis	Cabaceiras (PB)	Fazenda Bravo	-7.375	-35.1833
MZUSP 134168	Ceratophrys joazeirensis	Juazeiro (BA)		-9.475	-40.5
MZUSP 134169	Ceratophrys joazeirensis	Juazeiro (BA)		-9.475	-40.5
MZUSP 134170	Ceratophrys joazeirensis	Juazeiro (BA)		-9.475	-40.5
MZUSP 134171	Ceratophrys joazeirensis	Juazeiro (BA)		-9.475	-40.5
MZUSP 78190	Ceratophrys joazeirensis	Petrolândia (PE)		-9.07333	-38.2687
MNRJ 50380	Ceratophrys joazeirensis	Timbaúba (PE)	Engenho Água Azul - Usina Cruangi	-7.50317	-35.3177
MNRJ 55405	Ceratophrys joazeirensis	Corrente (PI)		-10.4393	-45.1573
UFS C348	Ceratophrys joazeirensis		Poço Redondo (SE)	-9.8035	-37.6843
UFS C353	Ceratophrys joazeirensis		Poço Redondo (SE)	-9.8035	-37.6843
ZUEC-AMP 9141	Ceratophrys joazeirensis	São Raimundo Nonato (PI)		-9.01667	-42.6917
ZUEC-AMP 8024	Ceratophrys joazeirensis	Irecê - Bahia	Estrada do Lapão e Pernambucodreira	-11.3007	-41.8543
ZUEC-AMP 3319	Ceratophrys joazeirensis	Irecê - Bahia	Estrada do Lapão e Pernambucodreira	-11.3007	-41.8543
1	Ceratophrys joazeirensis	João Câmara - Rio Grande do Norte	Fazenda Cauaçú	-5.54008	-35.805
2	Ceratophrys joazeirensis	João Câmara - Rio Grande do Norte	Fazenda Cauaçú	-5.54008	-35.805
3	Ceratophrys joazeirensis	João Câmara - Rio Grande do Norte	Fazenda Cauaçú	-5.54008	-35.805
4	Ceratophrys joazeirensis	João Câmara - Rio Grande do Norte	Fazenda Cauaçú	-5.54008	-35.805
UFPB ?	Ceratophrys joazeirensis	Arcoverde - Pernambuco		-8.42509	-37.0838
Total	90	14
	Museum	Passa e Fica (RN)
		São José da Mata (PB)
		Ararura (PB)
		Triunfo (PE)
		Sumé (PB)
		Juazeiro (BA)
		Cabaceiras (PB)
		Petrolândia (PE)
		Timbaúba (PE)
		Corrente (PI)
		São Raimundo Nonato (PI)
		Irecê - Bahia
		João Câmara - Rio Grande do Norte
		Arcoverde - Pernambuco
	Literature	Santa Cruz do Capibaribe (PE) ?
		Timbaúba
		Xingó
	Total	16

## Sheet: C. cornuta
Identification	Species	Political Unit	Locality	Latitude	Longitude
MPEG 261	Ceratophrys cornuta	Ataláia do Norte (AM)	Estirão do Equador, Rio Javarí.	-6.8	-72.1667
MNRJ 299	Ceratophrys cornuta	Mato Grosso	Aripuanã	-10.1667	-59.988
MPEG 1032	Ceratophrys cornuta	Belém (PA)		-1.46667	-48.4833
MPEG 1525	Ceratophrys cornuta		Porto Jarbas Passarinho (Rio Araguaia). Transamazonica.	-3.20633	-52.2192
MPEG 3921	Ceratophrys cornuta	Marabá (PA)	Serra Norte Carajás. Igarapé Salobo.	-5.16667	-49.1833
MPEG 6661	Ceratophrys cornuta	Portel (PA)	Posto do IBAMA. Rio Anapú (baia de caxiuanã), fl.Nac de caxiuanã.	-1.7	-51.75
MPEG 08633	Ceratophrys cornuta	PA	Área de Influência do Projeto Salobo. Carajás. Futuro reservatório rejeitos.	-2.95083	-51.8568
MPEG 08634	Ceratophrys cornuta	PA	Área de Influência do Projeto Salobo. Carajás. Futuro reservatório rejeitos.	-2.95083	-51.8568
MPEG 9184	Ceratophrys cornuta	Lábrea (AM)	Rio Ituxi (madeireira).	-7.31667	-64.9167
MPEG 9185	Ceratophrys cornuta	Lábrea (AM)	Rio Ituxi (madeireira).	-7.31667	-64.9167
MPEG 9186	Ceratophrys cornuta	Lábrea (AM)	Rio Ituxi (madeireira).	-7.31667	-64.9167
MPEG 9187	Ceratophrys cornuta	Lábrea (AM)	Rio Ituxi (madeireira).	-7.31667	-64.9167
MPEG 9194	Ceratophrys cornuta	Guajará-Mirim (RO)	Parque estadual de Guajará Mirim.	-10.7667	-65.3333
MPEG 9195	Ceratophrys cornuta	Guajará-Mirim (RO)	Parque estadual de Guajará Mirim.	-10.7667	-65.3333
MPEG 9196	Ceratophrys cornuta	Guajará-Mirim (RO)	Parque estadual de Guajará Mirim.	-10.7667	-65.3333
MPEG 9197	Ceratophrys cornuta	Guajará-Mirim (RO)	Parque estadual de Guajará Mirim.	-10.7667	-65.3333
MPEG 9198	Ceratophrys cornuta	Guajará-Mirim (RO)	Parque estadual de Guajará Mirim.	-10.7667	-65.3333
MPEG 9199	Ceratophrys cornuta	Guajará-Mirim (RO)	Parque estadual de Guajará Mirim.	-10.7667	-65.3333
MPEG 9200	Ceratophrys cornuta	Guajará-Mirim (RO)	Parque estadual de Guajará Mirim.	-10.7667	-65.3333
MPEG 9201	Ceratophrys cornuta	Guajará-Mirim (RO)	Parque estadual de Guajará Mirim.	-10.7667	-65.3333
MPEG 9202	Ceratophrys cornuta	Guajará-Mirim (RO)	Parque estadual de Guajará Mirim.	-10.7667	-65.3333
MPEG 9203	Ceratophrys cornuta	Guajará-Mirim (RO)	Parque estadual de Guajará Mirim.	-10.7667	-65.3333
MPEG 9204	Ceratophrys cornuta	Guajará-Mirim (RO)	Parque estadual de Guajará Mirim.	-10.7667	-65.3333
MPEG 9205	Ceratophrys cornuta	Guajará-Mirim (RO)	Parque estadual de Guajará Mirim.	-10.7667	-65.3333
MPEG 9206	Ceratophrys cornuta	Guajará-Mirim (RO)	Parque estadual de Guajará Mirim.	-10.7667	-65.3333
MPEG 9207	Ceratophrys cornuta	Guajará-Mirim (RO)	Parque estadual de Guajará Mirim.	-10.7667	-65.3333
MPEG 9208	Ceratophrys cornuta	Guajará-Mirim (RO)	Parque estadual de Guajará Mirim.	-10.7667	-65.3333
MPEG 9209	Ceratophrys cornuta	Guajará-Mirim (RO)	Parque estadual de Guajará Mirim.	-10.7667	-65.3333
MPEG 9210	Ceratophrys cornuta	Guajará-Mirim (RO)	Parque estadual de Guajará Mirim.	-10.7667	-65.3333
MPEG 9425	Ceratophrys cornuta	Guajará-Mirim (RO)	Reserva Biológica do Rio Ouro Preto.	-10.7667	-64.3667
MPEG 9426	Ceratophrys cornuta	Guajará-Mirim (RO)	Reserva Biológica do Rio Ouro Preto.	-10.7667	-64.3667
MPEG 9427	Ceratophrys cornuta	Guajará-Mirim (RO)	Reserva Biológica do Rio Ouro Preto.	-10.7667	-64.3667
MPEG 9428	Ceratophrys cornuta	Guajará-Mirim (RO)	Reserva Biológica do Rio Ouro Preto.	-10.7667	-64.3667
MPEG 9429	Ceratophrys cornuta	Guajará-Mirim (RO)	Reserva Biológica do Rio Ouro Preto.	-10.7667	-64.3667
MPEG 9430	Ceratophrys cornuta	Guajará-Mirim (RO)	Reserva Biológica do Rio Ouro Preto.	-10.7667	-64.3667
MPEG 9431	Ceratophrys cornuta	Guajará-Mirim (RO)	Reserva Biológica do Rio Ouro Preto.	-10.7667	-64.3667
MPEG 10566	Ceratophrys cornuta	Vitória do Xingu (PA)	UHE- Belo Monte, Arroz Crú. Margem esquerda do Rio Xingu.	-3.0755	-51.771
MPEG 11317	Ceratophrys cornuta	Vitória do Xingu (PA)	UHE- Belo Monte, Arroz Crú. Margem esquerda do Rio Xingu.	-3.0755	-51.771
MPEG 11403	Ceratophrys cornuta	Senador José Porfírio (PA)	UHE-Belo Monte. Margem direita do rio Xingú.	-3.75	-52.2
MPEG 11456	Ceratophrys cornuta	Vitória do Xingu (PA)	UHE-Belo Monte. Manoel Juruna. Margem Esquerda do rio Xingú.	-2.88333	-52
MPEG 11586	Ceratophrys cornuta	Senador José Porfírio (PA)	UHE-Belo Monte. Margem direita do rio Xingú.	-3.75	-52.2
MPEG 11635	Ceratophrys cornuta	Senador José Porfírio (PA)	UHE-Belo Monte. Margem direita do rio Xingú.	-3.75	-52.2
MPEG 11695	Ceratophrys cornuta	Senador José Porfírio (PA)	UHE-Belo Monte. Margem direita do rio Xingú. Trilha do censo.	-3.75	-52.2
MPEG 11694	Ceratophrys cornuta	Senador José Porfírio (PA)	UHE-Belo Monte. Margem direita do rio Xingú. Trilha do censo.	-3.75	-52.2
MPEG 14045	Ceratophrys cornuta	Senador José Porfírio (PA)	UHE-Belo Monte. Margem direita do rio Xingú.	-3.75	-52.2
MPEG 14076	Ceratophrys cornuta	Senador José Porfírio (PA)	UHE-Belo Monte. Margem direita do rio Xingú.	-3.75	-52.2
MPEG 14169	Ceratophrys cornuta	Senador José Porfírio (PA)	UHE-Belo Monte. Margem direita do rio Xingú.	-3.75	-52.2
MPEG 14184	Ceratophrys cornuta	Senador José Porfírio (PA)	UHE-Belo Monte. Margem direita do rio Xingú.	-3.75	-52.2
MPEG 14202	Ceratophrys cornuta	Senador José Porfírio (PA)	UHE-Belo Monte. Margem direita do rio Xingú.	-3.75	-52.2
MPEG 14203	Ceratophrys cornuta	Senador José Porfírio (PA)	UHE-Belo Monte. Margem direita do rio Xingú.	-3.75	-52.2
MPEG 14322	Ceratophrys cornuta	Senador José Porfírio (PA)	UHE-Belo Monte. Margem Direita do rio Xingú.	-3.75	-52.2
MPEG 14343	Ceratophrys cornuta	Senador José Porfírio (PA)	UHE-Belo Monte. Margem Direita do rio Xingú.	-3.75	-52.2
MPEG 14348	Ceratophrys cornuta	Vitória do Xingu (PA)	UHE-Belo Monte. Miguel Xipaia. Margem esquerda do rio Xingú.	-3.0755	-51.771
MPEG 15625	Ceratophrys cornuta	Melgaço (PA)	Comunidade Laranjal. Igarapé Laranjal. FL. NAC. de Caxiuanã.	-1.7	-51.75
MPEG 16007	Ceratophrys cornuta	(PA)	Parque ecológico GUNMA. Santa Bárbara.	-1.21667	-48.2833
MPEG 17414	Ceratophrys cornuta	Melgaço (PA)	E.C.F.Pn, MPEG, FL.NAC. de Caxiuanã.Sobre liteira. Mata. Caiçara.	-1.7	-51.75
MPEG 17415	Ceratophrys cornuta	Melgaço (PA)	E.C.F.Pn, MPEG, FL.NAC. de Caxiuanã. Mata. Caiçara. L3 B3.	-1.7	-51.75
MPEG 18152	Ceratophrys cornuta	Itaituba (PA)	Parque Nacional da Amazônia, Trilha da Capelinha. Pitfall YI-12	-4.73667	-61.4667
MPEG 18153	Ceratophrys cornuta	Itaituba (PA)	Parque Nacional da Amazônia, Trilha da Capelinha. Pitfall YI-13	-4.73667	-61.4667
MPEG 18781	Ceratophrys cornuta	Itaituba (PA)	PARNA da Amazônia. Margem esquerda do rio Tapajós.	-4.73667	-56.5478
MPEG 18782	Ceratophrys cornuta	Itaituba (PA)	PARNA da Amazônia. Margem esquerda do rio Tapajós.	-4.73667	-56.5478
MPEG 24504	Ceratophrys cornuta	Itaituba (PA)	PARNA da Amazônia. Margem esquerda do rio Tapajós.	-4.73667	-56.5478
MPEG 24505	Ceratophrys cornuta	Portel (PA)	FLONA Caxiuanã. Plote PPBIO	-1.93833	-50.8057
MPEG 24506	Ceratophrys cornuta	Portel (PA)	FLONA Caxiuanã. Plote PPBIO	-1.93833	-50.8057
MPEG 24507	Ceratophrys cornuta	Portel (PA)	FLONA Caxiuanã. Plote PPBIO	-1.93833	-50.8057
MPEG 24508	Ceratophrys cornuta	Portel (PA)	FLONA Caxiuanã. Plote PPBIO	-1.93833	-50.8057
MPEG 24509	Ceratophrys cornuta	Portel (PA)	FLONA Caxiuanã. Plote PPBIO	-1.93833	-50.8057
MPEG 24510	Ceratophrys cornuta	Portel (PA)	FLONA Caxiuanã. Plote PPBIO	-1.93833	-50.8057
MPEG 24511	Ceratophrys cornuta	Portel (PA)	FLONA Caxiuanã. Plote PPBIO	-1.93833	-50.8057
MPEG 24512	Ceratophrys cornuta	Portel (PA)	FLONA Caxiuanã. Plote PPBIO	-1.93833	-50.8057
MPEG 25439	Ceratophrys cornuta	Anapu (PA)	Caracol. UHE de Belo Monte. Margem Direita do rio Xingu	-3.45895	-51.6577
MPEG 25440	Ceratophrys cornuta	Anapu (PA)	Caracol. UHE de Belo Monte. Margem Direita do rio Xingu	-3.45982	-51.6641
MPEG 25441	Ceratophrys cornuta	Anapu (PA)	Caracol. UHE de Belo Monte. Margem Direita do rio Xingu	-3.45982	-51.6641
MPEG 25442	Ceratophrys cornuta	Altamira (PA)	Ilha Grande. UHE de Belo Monte. Margem Direita do rio Xingu	-3.42532	-51.9428
MPEG 25443	Ceratophrys cornuta	Altamira (PA)	Ilha Grande. UHE de Belo Monte. Margem Direita do rio Xingu	-3.42532	-51.9428
MPEG 25444	Ceratophrys cornuta	Altamira (PA)	Ilha Grande. UHE de Belo Monte. Margem Direita do rio Xingu	-3.42532	-51.9428
MPEG 25445	Ceratophrys cornuta	Altamira (PA)	Ilha Grande. UHE de Belo Monte. Margem Direita do rio Xingu	-3.42532	-51.9428
MPEG 25446	Ceratophrys cornuta	Altamira (PA)	Ilha Grande. UHE de Belo Monte. Margem Direita do rio Xingu	-3.42532	-51.9428
MPEG 25447	Ceratophrys cornuta	Anapu (PA)	Caracol. UHE de Belo Monte. Margem Direita do rio Xingu	-3.45938	-51.6617
MPEG 25448	Ceratophrys cornuta	Anapu (PA)	Caracol. UHE de Belo Monte. Margem Direita do rio Xingu	-3.45993	-51.6662
MPEG 25449	Ceratophrys cornuta	Anapu (PA)	Caracol. UHE de Belo Monte. Margem Direita do rio Xingu	-3.45993	-51.6662
MPEG 25450	Ceratophrys cornuta	Altamira (PA)	Ilha Grande. UHE de Belo Monte. Margem Direita do rio Xingu	-3.42532	-51.9428
MPEG 25451	Ceratophrys cornuta	Altamira (PA)	Ilha Grande. UHE de Belo Monte. Margem Direita do rio Xingu	-3.42532	-51.9428
MPEG 25452	Ceratophrys cornuta	Altamira (PA)	Ilha Grande. UHE de Belo Monte. Margem Direita do rio Xingu	-3.42532	-51.9428
MPEG 25453	Ceratophrys cornuta	Altamira (PA)	Ilha Grande. UHE de Belo Monte. Margem Direita do rio Xingu	-3.42532	-51.9428
MPEG 25454	Ceratophrys cornuta	Altamira (PA)	Ilha Grande. UHE de Belo Monte. Margem Direita do rio Xingu	-3.42532	-51.9428
MPEG 25455	Ceratophrys cornuta	Altamira (PA)	Ilha Grande. UHE de Belo Monte. Margem Direita do rio Xingu	-3.42532	-51.9428
MPEG 160067	Ceratophrys cornuta		Parque ecológico GUNMA. Santa Bárbara.	-1.22083	-48.29
NMNH 298938	Ceratophrys cornuta	Madre de Dios (Peru)	Cocha Cashu, vicinity of, ca. 70 km (airline) NW of mouth of Rio Manu, on Rio Manu	-11.85	-71.5
NMNH 299936	Ceratophrys cornuta	Madre de Dios (Peru)	Manu National Park, ca. 80 km (airline) NW of mouth of Rio Manu, on Rio Manu, Cocha Cashu Biological Station	-11.9167	-71.3
NMNH 299937	Ceratophrys cornuta	Madre de Dios (Peru)	Manu National Park, ca. 80 km (airline) NW of mouth of Rio Manu, on Rio Manu, Cocha Cashu Biological Station	-11.9167	-71.3
NMNH 299938	Ceratophrys cornuta	Madre de Dios (Peru)	Manu National Park, ca. 80 km (airline) NW of mouth of Rio Manu, on Rio Manu, Cocha Cashu Biological Station	-11.9167	-71.3
NMNH 299939	Ceratophrys cornuta	Madre de Dios (Peru)	Manu National Park, ca. 80 km (airline) NW of mouth of Rio Manu, on Rio Manu, Cocha Cashu Biological Station	-11.9167	-71.3
NMNH 342987	Ceratophrys cornuta	Madre de Dios (Peru)	Puerto Maldonado, ca. 30 km (airline) SSW of, Tambopata Reserve, Explorer's Inn	-12.8333	-69.2833
NMNH 342988	Ceratophrys cornuta	Madre de Dios (Peru)	Puerto Maldonado, ca. 30 km (airline) SSW of, Tambopata Reserve, Explorer's Inn	-12.8333	-69.2833
NMNH 345283	Ceratophrys cornuta	Madre de Dios (Peru)	Pakitza, Reserve Zone, Manu National Park, ca. 57 km (airline) NW of mouth of Rio Manu, on Rio Manu	-11.8667	-71.3
NMNH 345284	Ceratophrys cornuta	Madre de Dios (Peru)	Pakitza, Reserve Zone, Manu National Park, ca. 57 km (airline) NW of mouth of Rio Manu, on Rio Manu	-11.8667	-71.3
NMNH 146251	Ceratophrys cornuta	Amazonas - Colombia	Leticia	-4.15	-70
NMNH 196693	Ceratophrys cornuta	Pastaza - Ecuador	Upper Pastaza River drainage, vicinity of	-1.65	-77.9167
NMNH 196696	Ceratophrys cornuta	Pastaza - Ecuador	Cabeceras del Rio Capahuari	-2.71667	-76.4265
NMNH 196697	Ceratophrys cornuta	Pastaza - Ecuador	Rio Pindo	-2.11667	-76.05
NMNH 222263	Ceratophrys cornuta	Madre de Dios (Peru)	Tres Chimbadas, ca. 20 minutes downstream from Explorer's Inn (ca. 30 km (airline) SSW of Puerto Maldonado), north bank of Rio Tambopata, along trail to Lake Tres Chimbadas	-12.7833	-69.2833
NMNH 222264	Ceratophrys cornuta	Madre de Dios (Peru)	Tres Chimbadas, ca. 20 minutes downstream from Explorer's Inn (ca. 30 km (airline) SSW of Puerto Maldonado), north bank of Rio Tambopata, along trail to Lake Tres Chimbadas	-12.7833	-69.2833
NMNH 226875	Ceratophrys cornuta	Pastaza - Ecuador	Rio Pindo	-2.11667	-76.05
NMNH 226876	Ceratophrys cornuta	Pastaza - Ecuador	Rio Pindo	-2.11667	-76.05
NMNH 226877	Ceratophrys cornuta	Pastaza - Ecuador	Rio Pindo	-2.11667	-76.05
NMNH 226878	Ceratophrys cornuta	Pastaza - Ecuador	Rio Pindo	-2.11667	-76.05
NMNH 202429	Ceratophrys cornuta	Rondônia - Brasil	Foz do Jamari, Rio Madeira	-8.45	-63.4765
NMNH 342849	Ceratophrys cornuta	Madre de Dios (Peru)	Pakitza, Reserve Zone, Manu National Park, ca. 57 km (airline) NW of mouth of Rio Manu, on Rio Manu	-11.8667	-71.3
NMNH 127141	Ceratophrys cornuta	Loreto - Peru	Orellana, 2 km W of Puerto Santo Clara	-11.1667	-70.4167
NMNH 343238	Ceratophrys cornuta	Madre de Dios (Peru)	Puerto Maldonado, ca. 30 km (airline) SSW of, Tambopata Reserve, Explorer's Inn	-12.8333	-69.2833
NMNH 343239	Ceratophrys cornuta	Madre de Dios (Peru)	Puerto Maldonado, ca. 30 km (airline) SSW of, Tambopata Reserve, Explorer's Inn	-12.8333	-69.2833
NMNH 343324	Ceratophrys cornuta	Madre de Dios (Peru)	Puerto Maldonado, ca. 30 km (airline) SSW of, Tambopata Reserve, Explorer's Inn	-12.8333	-69.2833
NMNH 343327	Ceratophrys cornuta	Madre de Dios (Peru)	Puerto Maldonado, ca. 30 km (airline) SSW of, Tambopata Reserve, Explorer's Inn	-12.8333	-69.2833
NMNH 343323	Ceratophrys cornuta	Madre de Dios (Peru)	Puerto Maldonado, ca. 30 km (airline) SSW of, Tambopata Reserve, Explorer's Inn	-12.8333	-69.2833
NMNH 343325	Ceratophrys cornuta	Madre de Dios (Peru)	Puerto Maldonado, ca. 30 km (airline) SSW of, Tambopata Reserve, Explorer's Inn	-12.8333	-69.2833
NMNH 343326	Ceratophrys cornuta	Madre de Dios (Peru)	Puerto Maldonado, ca. 30 km (airline) SSW of, Tambopata Reserve, Explorer's Inn	-12.8333	-69.2833
NMNH 342848	Ceratophrys cornuta	Madre de Dios (Peru)	Pakitza, Reserve Zone, Manu National Park, ca. 57 km (airline) NW of mouth of Rio Manu, on Rio Manu	-11.8667	-71.3
NMNH 196694	Ceratophrys cornuta	Pastaza - Ecuador	Sarayacu, Rio Bobonaza	-1.7265	-77.4765
NMNH 196695	Ceratophrys cornuta	Pastaza - Ecuador	Rio Bobonaza	-1.91667	-77.2167
NMNH 289037	Ceratophrys cornuta	Pará - Brasil	Reserva Biológica Rio Trombetas	-1.1865	-56.6692
NMNH 343294	Ceratophrys cornuta	Madre de Dios (Peru)	Puerto Maldonado, ca. 30 km (airline) SSW of, Tambopata Reserve, Explorer's Inn	-12.8333	-69.2833
QCAZA10609	Ceratophrys cornuta	Napo - Ecuador	Estación Científica Yasuní	-0.67	-76.39
MZUSP 31337	Ceratophrys cornuta	Canindé - Pará	Rio Gurupi	-1.19133	-46.1373
MZUSP 31356	Ceratophrys cornuta	Loreto - Peru	Estirón, Rio Ampiyacu	-3.88533	-70.2837
MZUSP 56466	Ceratophrys cornuta	Puruzinho - Amazonas	Rio Madeira	-5.85933	-64.3922
MZUSP 59839	Ceratophrys cornuta	Santa Cruz da Serra - Rondônia		-11.2685	-62.7427
MZUSP 68121	Ceratophrys cornuta	Amazonas	Reservas INPA, WWF - Porto Alegre	-2.95	-61.8167
MZUSP 69999	Ceratophrys cornuta	Pará - Brasil	Serra de Kukoinhokren	-7.76667	-51.95
MZUSP 70548	Ceratophrys cornuta	Pará - Brasil	Serra de Kukoinhokren	-7.76667	-51.95
MZUSP 71175	Ceratophrys cornuta	Pará - Brasil	Serra de Kukoinhokren	-7.76667	-51.95
MZUSP 75607	Ceratophrys cornuta	Amazonas	Reserva Florestal Adolpho Ducke	-3	-59.8733
MZUSP 84540	Ceratophrys cornuta	Amazonas	Reserva Florestal Adolpho Ducke	-3	-59.8733
MZUSP 99378	Ceratophrys cornuta	Ecuador		-0.920167	-75.8167
MZUSP 99379	Ceratophrys cornuta	Ecuador		-0.920167	-75.8167
MZUSP 99380	Ceratophrys cornuta	Pará - Brasil	Serra do Navio	-1.274	-51.857
MZUSP 99404	Ceratophrys cornuta	Acre - Brasil	Rio Muru	-8.15	-70.7398
MZUSP 99519	Ceratophrys cornuta	Rondônia - Brasil	Reservatório da UHE Samuel	-9.035	-63.2708
MNRJ V	Ceratophrys cornuta	Amazonas	Benjamin Constant, Alto Solimões	-4.39017	-70.0223
MNRJ 44140	Ceratophrys cornuta	Aripuanã - Mato Grosso		-10.1667	-59.988
MNRJ 44141	Ceratophrys cornuta	Aripuanã - Mato Grosso		-10.1667	-59.988
ZUEC-AMP 9534	Ceratophrys cornuta	Marechal Thaumaturgo - Acre	Colocação Boa Vista, Rio Juruá	-8.95033	-73.32
ZUEC-AMP 10636	Ceratophrys cornuta	Cruzeiro do Sul - Acre		-7.63111	-72.6697
ZUEC-AMP 11013	Ceratophrys cornuta	Colocação Alegria - Amazonas	Reserva Extrativista Alto Juruá	-7.634	-72.6005
CFBH 20083	Ceratophrys cornuta	Paranaíta - Mato Grosso		-9.67063	-56.4752
CFBH 20084	Ceratophrys cornuta	Paranaíta - Mato Grosso		-9.67063	-56.4752
QCAZ 10609	Ceratophrys cornuta	Napo - Ecuador	Parque Nacional Yasuní	-0.99164	-75.9935
INPA 1235	Ceratophrys cornuta	Manaus (AM)	Reserva Ducke	-3.10547	-60.0223
INPA 1520	Ceratophrys cornuta	Manaus (AM)	INPA/WWF MCSE 80Km	-3.10547	-60.0223
INPA 1554	Ceratophrys cornuta	Manaus (AM)	WWF/MCSE 80 Km	-3.10547	-60.0223
INPA 1582	Ceratophrys cornuta	Manaus (AM)	WWF, MCSE, 80 km	-3.10547	-60.0223
INPA 1608	Ceratophrys cornuta	Manaus (AM)	Res. do Gavião, WWF	-3.10547	-60.0223
INPA 1821	Ceratophrys cornuta	Manaus (AM)	Reserva Cidade Powell - Reserva Smithsoniam	-3.10547	-60.0223
INPA 1899	Ceratophrys cornuta	Presidente Figueiredo (AM)	UHE de Pitinga, Pres.Figueiredo, ilha 17	-2.03624	-60.0199
INPA 1925	Ceratophrys cornuta	Urucu (AM)	Urucu	-4.88424	-65.3534
INPA 4677	Ceratophrys cornuta	Nova Vida - Itaituba (PA)	Rio Juruá, lado direito	-4.32189	-56.0006
INPA 4986	Ceratophrys cornuta		Rio Juruá, Vai Quem Quer, lado direiro	-3.19	-66010
INPA 4991	Ceratophrys cornuta		Rio Juruá, Vai Quem Quer, lado direiro	-3.19	-66010
INPA 5618	Ceratophrys cornuta		Rio Juruá, Vira Volta, lado esquerdo	-3.17	-66.14
INPA 5704	Ceratophrys cornuta		Rio Juruá, Vira Volta, lado esquerdo	-3.17	-66.14
INPA 6073	Ceratophrys cornuta	Guajará-Mirim (RO)	Guajará-Mirim, linha D	-10.7667	-65.3333
INPA 8447	Ceratophrys cornuta	?	?
INPA 13179	Ceratophrys cornuta	Manaus (AM)	Reserva Ducke,NS9, ponto 1700	-3.10547	-60.0223
INPA 15244	Ceratophrys cornuta	Porto Velho (RO)	Abunã esquerda	-8.75937	-63.9012
INPA 15245	Ceratophrys cornuta	Porto Velho (RO)	Jirau esquerda	-8.75937	-63.9012
INPA 15246	Ceratophrys cornuta	Porto Velho (RO)	Jirau direita	-8.75937	-63.9012
INPA 15247	Ceratophrys cornuta	Porto Velho (RO)	Jirau esquerda	-8.75937	-63.9012
INPA 15248	Ceratophrys cornuta	Porto Velho (RO)	Jirau direita	-8.75937	-63.9012
INPA 15249	Ceratophrys cornuta	Porto Velho (RO)	Morrinho direita	-8.75937	-63.9012
INPA 15250	Ceratophrys cornuta	Porto Velho (RO)	Morrinho direita	-8.75937	-63.9012
INPA 15251	Ceratophrys cornuta	Porto Velho (RO)	Teotonio esquerda	-8.75937	-63.9012
INPA 15252	Ceratophrys cornuta	Porto Velho (RO)	Jirau esquerda	-8.75937	-63.9012
INPA 15253	Ceratophrys cornuta	Porto Velho (RO)	Morrinho direita	-8.75937	-63.9012
INPA 15254	Ceratophrys cornuta	Porto Velho (RO)	Jirau direita	-8.75937	-63.9012
INPA 16220	Ceratophrys cornuta	Juruá (AM)	Comunidade Antonina	-4.02438	-66.3833
INPA 24590	Ceratophrys cornuta	AM	Rebio Uatumã	-1.8268	-59.2741
INPA 26518	Ceratophrys cornuta	PA	Flona Trairão	-4.57387	-55.934
Total	177	39
	Museum	Ataláia do Norte (AM)
		Mato Grosso
		Belém (PA)
		Marabá (PA)
		Portel (PA)
		Lábrea (AM)
		Guajará-Mirim (RO)
		Vitória do Xingu (PA)
		Senador José Porfírio (PA)
		Melgaço (PA)
		Itaituba (PA)
		Anapu (PA)
		Altamira (PA)
		Madre de Dios (Peru)
		Amazonas - Colombia
		Pastaza - Ecuador
		Rondônia - Brasil
		Loreto - Peru
		Napo - Ecuador
		Canindé - Pará
		Puruzinho - Amazonas
		Santa Cruz da Serra - Rondônia
		Amazonas
		Ecuador
		Acre - Brasil
		Aripuanã - Mato Grosso
		Marechal Thaumaturgo - Acre
		Cruzeiro do Sul - Acre
		Colocação Alegria - Amazonas
		Paranaíta - Mato Grosso
		Manaus (AM)
		Presidente Figueiredo (AM)
		Urucu (AM)
		Nova Vida - Itaituba (PA)
		Porto Velho (RO)
		Juruá (AM)
		AM
	Literature	Buena Vista - Dpto. Santa Cruz
		Orellana - 12 km oeste de Puerto Sta. Clara
		Huanuco
		Río Llullapichis - 4 - 5km corriente arriba del Rio Pachitea
		Fima Panguana
		Amazonas - Leticia?
		Prov. Pastaza: Región de drenaje del Río Pastaza
		Sarayacu
		Río Bolonza
		Cabeceras del Río Capaluari
		Río Piudo
		Napo: Limón Cocha (Limoncocha)
		Napo: Santa Cecília
		Território de Rondônia: Foz do Jamari
		Belém
		Loreto: Panguana, Río Llullapichis
		Manaus
		Parque Nacional do Tapajós
		Santarém
		Igarapé Purunzinho - Rio Madeira
		30 km sudoeste de Apikalo
		Rio Madeira
		Aloepi - regiões circuvizinhas
		Magali - regiões circuvizinhas
		Caiza - Misión San Francisco
		Villa Montes
		Madre de Díos - Cuzco Amazónico
		Ucayali - Balta, Río Curanja
	Total	62

## Sheet: C. aurita
Identification	Species	Political Unit	Locality	Latitude	Longitude
UFPB 4308	Ceratophrys aurita	Porto Seguro (BA)	Estação Ecológica de Pau-Brasil	-16.4333	-39.0833
UFPB 4309	Ceratophrys aurita	Porto Seguro (BA)	Estação Ecológica de Pau-Brasil	-16.4333	-39.0833
UFBA 2429	Ceratophrys aurita	Maracás (BA)		-13.438	-40.4252
UFBA 2430	Ceratophrys aurita	Maracás (BA)		-13.438	-40.4252
UFBA 2431	Ceratophrys aurita	Maracás (BA)		-13.438	-40.4252
UFBA 2555	Ceratophrys aurita	Maracás (BA)		-13.438	-40.4252
UFBA 2556	Ceratophrys aurita	Maracás (BA)		-13.438	-40.4252
UFBA 2557	Ceratophrys aurita	Maracás (BA)		-13.438	-40.4252
UFBA 2558	Ceratophrys aurita	Maracás (BA)		-13.438	-40.4252
UFBA 7420	Ceratophrys aurita	Feira de Santana (BA)		-12.2667	-38.9667
UFBA 7421	Ceratophrys aurita	Feira de Santana (BA)		-12.2667	-38.9667
MZUEFS 00086	Ceratophrys aurita	Santo Estevão (BA)		-12.4248	-39.2508
MZUEFS 95	Ceratophrys aurita	Feira de Santana (BA)	Campus da UEFS	-12.3178	-38.8763
MZUEFS 96	Ceratophrys aurita	Feira de Santana (BA)	Campus da UEFS	-12.3178	-38.8763
MZUEFS 97	Ceratophrys aurita	Feira de Santana (BA)	Campus da UEFS	-12.3178	-38.8763
MZUEFS 99	Ceratophrys aurita	Feira de Santana (BA)	Campo Limpo	-12.3178	-38.8763
MZUEFS 00100	Ceratophrys aurita	Feira de Santana (BA)	Campus da UEFS	-12.1931	-38.9699
MZUEFS 398	Ceratophrys aurita	Feira de Santana (BA)	Casa do Sertão, Campus da UEFS	-12.3717	-38.8702
MZUEFS 1553	Ceratophrys aurita	Feira de Santana (BA)	Portão principal da UEFS	-12.3717	-38.8702
MZUEFS 1558	Ceratophrys aurita	Feira de Santana (BA)	Campo Limpo	-12.3717	-38.8702
MZUEFS 1610	Ceratophrys aurita	Feira de Santana (BA)	Campus da UEFS	-12.3178	-38.8763
MZUEFS 1846	Ceratophrys aurita	Feira de Santana (BA)	Campus da UEFS	-12.3178	-38.8763
MZUEFS 1916	Ceratophrys aurita	Feira de Santana (BA)	Campus da UEFS	-12.3178	-38.8763
MZUEFS 1960	Ceratophrys aurita	Feira de Santana (BA)	Campus da UEFS	-12.2667	-38.9667
MZUEFS 1998	Ceratophrys aurita	Feira de Santana (BA)	Campus da UEFS	-12.3178	-38.8763
MZUEFS 2113	Ceratophrys aurita	Feira de Santana (BA)	João dos Reis	-12.25	-38.95
MZUEFS 2156	Ceratophrys aurita	Feira de Santana (BA)	Campus da UEFS	-12.3178	-38.8763
MZUEFS 2238	Ceratophrys aurita	Feira de Santana (BA)	Campus da UEFS	-12.3178	-38.8763
MZUEFS 2309	Ceratophrys aurita	Feira de Santana (BA)	Feira VI	-12.2136	-38.9702
NMNH 66585	Ceratophrys aurita	Santa Catarina	Rio Humboldt	-26.4265	-49.2265
NMNH 97709	Ceratophrys aurita	Rio de Janeiro (RJ)	Guapi, próximo a Teresópolis	-22.4265	-42.9765
NMNH 115606	Ceratophrys aurita	Rio de Janeiro (RJ)		-22.9	-43.2265
NMNH 115607	Ceratophrys aurita	Rio de Janeiro (RJ)		-22.9	-43.2265
NMNH 241313	Ceratophrys aurita	Linhares - Espírito Santo		-19.4167	-40.0667
NMNH 241299	Ceratophrys aurita	São Paulo (SP)	São José do Barreiro, Fazenda do Veado - Serra da Bocaina	-22.8167	-44.65
NMNH 241300	Ceratophrys aurita	São Paulo (SP)	São José do Barreiro, Fazenda do Veado - Serra da Bocaina	-22.8167	-44.65
NMNH 208082	Ceratophrys aurita	São Paulo (SP)	São José do Barreiro, Fazenda do Veado - Serra da Bocaina	-22.8167	-44.65
NMNH 208078	Ceratophrys aurita	São Paulo (SP)	São José do Barreiro, Fazenda do Veado - Serra da Bocaina	-22.8167	-44.65
NMNH 208079	Ceratophrys aurita	São Paulo (SP)	São José do Barreiro, Fazenda do Veado - Serra da Bocaina	-22.8167	-44.65
NMNH 208080	Ceratophrys aurita	São Paulo (SP)	São José do Barreiro, Fazenda do Veado - Serra da Bocaina	-22.8167	-44.65
NMNH 208081	Ceratophrys aurita	São Paulo (SP)	São José do Barreiro, Fazenda do Veado - Serra da Bocaina	-22.8167	-44.65
NMNH 208083	Ceratophrys aurita	São Paulo (SP)	São José do Barreiro, Fazenda do Veado - Serra da Bocaina	-22.8167	-44.65
NMNH 11383	Ceratophrys aurita	Rio de Janeiro (RJ)		-22.9	-43.2265
MNRJ?	Ceratophrys aurita	Rio de Janeiro (RJ)	Vale do Paraíba - Teresópolis	-22.521	-44.1025
MNRJ?	Ceratophrys aurita	Itamarajú - Bahia (BA)		-17.0368	-39.5253
MNRJ?	Ceratophrys aurita	Itatiaia (MG,RJ)	Parque Nacional do Itatiaia - Terrenos da Sede	-22.4333	-44.5833
MNRJ?	Ceratophrys aurita	Santa Catarina		-27.5913	-48.5428
MNRJ?	Ceratophrys aurita	Santa Catarina		-27.5913	-48.5428
MNRJ?	Ceratophrys aurita	Teresópolis (RJ)		-22.4072	-42.9595
MNRJ?	Ceratophrys aurita	Serrinha - Bahia (BA)		-11.6585	-39.0045
MNRJ?	Ceratophrys aurita	Serrinha - Bahia (BA)		-11.6585	-39.0045
MNRJ?	Ceratophrys aurita	Rio de Janeiro (RJ)	Deve ser da serra - Cascias, Barro Branco	-22.7	-43.6833
MNRJ 69	Ceratophrys aurita	Petrópolis (RJ)		-22.5025	-43.1762
MNRJ 304	Ceratophrys aurita	Teresópolis (RJ)		-22.4072	-42.9595
MNRJ 305	Ceratophrys aurita	Bahia (BA)		-13.438	-40.4252
MNRJ 1945	Ceratophrys aurita	Rio de Janeiro (RJ)	Rosário	-22.9017	-43.2045
MNRJ 2874	Ceratophrys aurita	Sooretama - Espírito Santo		-19.1915	-40.092
MNRJ 3060	Ceratophrys aurita	Joinville - Santa Catarina		-26.3027	-48.8407
MNRJ 3061	Ceratophrys aurita	Joinville - Santa Catarina		-26.3027	-48.8407
MNRJ 3314	Ceratophrys aurita	Teresópolis (RJ)		-22.4072	-42.9595
MNRJ 3539	Ceratophrys aurita	São Paulo (SP)		-23.5418	-46.635
MNRJ 5290	Ceratophrys aurita	Bahia (BA)		-13.438	-40.4252
MNRJ 19030	Ceratophrys aurita	Nova Viçosa - Bahia		-17.8833	-39.3667
MNRJ 19031	Ceratophrys aurita	Nova Viçosa - Bahia		-17.8833	-39.3667
MNRJ 30477	Ceratophrys aurita	Linhares - Espírito Santo	Povoado de Chinchinha	-19.388	-40.07
MZUSP 775	Ceratophrys aurita	Ribeirão Gande da Serra (SP)		-24.2667	-47.95
MZUSP 779	Ceratophrys aurita	São Paulo (SP)	Piquete	-22.607	-45.173
MZUSP 784	Ceratophrys aurita	Ribeirão Gande da Serra (SP)		-24.2667	-47.95
MZUSP 1952	Ceratophrys aurita	Ribeirão Gande da Serra (SP)		-24.2667	-47.95
MZUSP 8770	Ceratophrys aurita	Cruz das Almas (BA)		-12.6518	-39.1198
MZUSP 14900	Ceratophrys aurita	Araucária (PR)		-25.5892	-49.4062
MZUSP 22973	Ceratophrys aurita	Rio Doce (ES - MG)		-19.3232	-41.1525
MZUSP 22974	Ceratophrys aurita	Paranaguá (PR)		-25.5193	-48.5058
MZUSP 22975	Ceratophrys aurita	Cruz Alta (RS)		-28.6398	-53.6033
MZUSP 23796	Ceratophrys aurita	Sooretama - Espírito Santo		-19.1915	-40.092
MZUSP 31366	Ceratophrys aurita	Janaúba (MG)		-15.8023	-43.3167
MZUSP 31367	Ceratophrys aurita	Santo Antônio do Capivari (RJ)		-22.85	-44.2
MZUSP 31368	Ceratophrys aurita	São Bento do Sul (SC)		-26.251	-49.3745
MZUSP 31369	Ceratophrys aurita	São Bento do Sul (SC)		-26.251	-49.3745
MZUSP 31370	Ceratophrys aurita	Piraquara (PR)		-25.4398	-49.0572
MZUSP 31371	Ceratophrys aurita	Fragosos (SC)		-26.1667	-49.4265
MZUSP 31372	Ceratophrys aurita	Fragosos (SC)		-26.1667	-49.4265
MZUSP 31373	Ceratophrys aurita	Mogi das Cruzes (SP)		-23.5213	-46.1853
MZUSP 31374	Ceratophrys aurita	Boracéia (SP)		-22.1888	-48.7745
MZUSP 37556	Ceratophrys aurita	SP	Praia de Guaratuba	-23.7833	-45.9
MZUSP 51721	Ceratophrys aurita	Iporanga (SP)	Bairro da Serra	-24.5857	-48.5902
MZUSP 56459	Ceratophrys aurita	RJ	Fazenda do Veado, Serra da Bocaína	-23.0212	-44.7172
MZUSP 56460	Ceratophrys aurita	RJ	Fazenda do Veado, Serra da Bocaína	-23.0212	-44.7172
MZUSP 56461	Ceratophrys aurita	RJ	Fazenda do Veado, Serra da Bocaína	-23.0212	-44.7172
MZUSP 56462	Ceratophrys aurita	RJ	Fazenda do Veado, Serra da Bocaína	-23.0212	-44.7172
MZUSP 56463	Ceratophrys aurita	RJ	Fazenda do Veado, Serra da Bocaína	-23.0212	-44.7172
MZUSP 56464	Ceratophrys aurita	RJ	Fazenda do Veado, Serra da Bocaína	-23.0212	-44.7172
MZUSP 60928	Ceratophrys aurita	SP	Serra da Cantareira	-23.4238	-46.6425
MZUSP 99328	Ceratophrys aurita	Maracás (BA)		-13.438	-40.4252
MZUSP 109269	Ceratophrys aurita	Raiz da Serra (RJ)		-22.9417	-43.2543
MZUSP 109271	Ceratophrys aurita	Fragosos (SC)		-26.1667	-49.4265
MZUSP 109272	Ceratophrys aurita	Fragosos (SC)		-26.1667	-49.4265
MZUSP 109273	Ceratophrys aurita	Quilombo (SP)		-21.9667	-53.3167
MZUSP 109409	Ceratophrys aurita	Maracás (BA)		-13.438	-40.4252
MZUSP 109410	Ceratophrys aurita	Maracás (BA)		-13.438	-40.4252
MZUSP 109411	Ceratophrys aurita	Maracás (BA)		-13.438	-40.4252
MZUSP 109412	Ceratophrys aurita	Maracás (BA)		-13.438	-40.4252
MZUSP 109413	Ceratophrys aurita	Maracás (BA)		-13.438	-40.4252
MZUSP 109414	Ceratophrys aurita	Maracás (BA)		-13.438	-40.4252
MZUSP 122028	Ceratophrys aurita	Sooretama - Espírito Santo		-19.1915	-40.092
MZUSP 122029	Ceratophrys aurita	Sooretama - Espírito Santo		-19.1915	-40.092
MZUSP 122030	Ceratophrys aurita	Sooretama - Espírito Santo		-19.1915	-40.092
MZUSP 122031	Ceratophrys aurita	Sooretama - Espírito Santo		-19.1915	-40.092
MZUSP 122032	Ceratophrys aurita	Sooretama - Espírito Santo		-19.1915	-40.092
MZUSP 122033	Ceratophrys aurita	Sooretama - Espírito Santo		-19.1915	-40.092
MZUSP 124314	Ceratophrys aurita	Maracás (BA)		-13.438	-40.4252
MZUSP 124315	Ceratophrys aurita	Maracás (BA)		-13.438	-40.4252
MZUSP 124316	Ceratophrys aurita	Maracás (BA)		-13.438	-40.4252
MZUSP 124317	Ceratophrys aurita	Maracás (BA)		-13.438	-40.4252
MZUSP 124763	Ceratophrys aurita	Maracás (BA)		-13.438	-40.4252
MZUSP 124764	Ceratophrys aurita	Maracás (BA)		-13.438	-40.4252
MZUSP 124765	Ceratophrys aurita	Maracás (BA)		-13.438	-40.4252
MZUSP 124766	Ceratophrys aurita	Maracás (BA)		-13.438	-40.4252
MZUSP 124767	Ceratophrys aurita	Maracás (BA)		-13.438	-40.4252
MZUSP 124768	Ceratophrys aurita	Maracás (BA)		-13.438	-40.4252
MZUSP 124769	Ceratophrys aurita	Maracás (BA)		-13.438	-40.4252
MZUSP 124770	Ceratophrys aurita	Maracás (BA)		-13.438	-40.4252
MZUSP 124771	Ceratophrys aurita	Maracás (BA)		-13.438	-40.4252
MZUSP 124772	Ceratophrys aurita	Maracás (BA)		-13.438	-40.4252
MZUSP 124773	Ceratophrys aurita	Maracás (BA)		-13.438	-40.4252
MZUSP 124774	Ceratophrys aurita	Maracás (BA)		-13.438	-40.4252
MZUSP 124775	Ceratophrys aurita	Maracás (BA)		-13.438	-40.4252
MZUSP 124776	Ceratophrys aurita	Maracás (BA)		-13.438	-40.4252
MZUSP 124777	Ceratophrys aurita	Maracás (BA)		-13.438	-40.4252
MZUSP 124778	Ceratophrys aurita	Maracás (BA)		-13.438	-40.4252
MZUSP 126083	Ceratophrys aurita	Sooretama - Espírito Santo		-19.1915	-40.092
MZUSP 126084	Ceratophrys aurita	Sooretama - Espírito Santo		-19.1915	-40.092
MZUSP 126085	Ceratophrys aurita	Sooretama - Espírito Santo		-19.1915	-40.092
MZUSP 126086	Ceratophrys aurita	Sooretama - Espírito Santo		-19.1915	-40.092
MZUSP 126087	Ceratophrys aurita	Sooretama - Espírito Santo		-19.1915	-40.092
MZUSP 126188	Ceratophrys aurita	Maracás (BA)		-13.438	-40.4252
MZUSP 126189	Ceratophrys aurita	Maracás (BA)		-13.438	-40.4252
MZUSP 126190	Ceratophrys aurita	Maracás (BA)		-13.438	-40.4252
MZUSP 126191	Ceratophrys aurita	Maracás (BA)		-13.438	-40.4252
MZUSP 126192	Ceratophrys aurita	Maracás (BA)		-13.438	-40.4252
MZUSP 126193	Ceratophrys aurita	Maracás (BA)		-13.438	-40.4252
MZUSP 126194	Ceratophrys aurita	Maracás (BA)		-13.438	-40.4252
MZUSP 126195	Ceratophrys aurita	Maracás (BA)		-13.438	-40.4252
MZUSP 126196	Ceratophrys aurita	Maracás (BA)		-13.438	-40.4252
MZUSP 126197	Ceratophrys aurita	Maracás (BA)		-13.438	-40.4252
MZUSP 126198	Ceratophrys aurita	Maracás (BA)		-13.438	-40.4252
MZUSP 126199	Ceratophrys aurita	Maracás (BA)		-13.438	-40.4252
MZUSP 126200	Ceratophrys aurita	Maracás (BA)		-13.438	-40.4252
MZUSP 126201	Ceratophrys aurita	Maracás (BA)		-13.438	-40.4252
MZUSP 126202	Ceratophrys aurita	Maracás (BA)		-13.438	-40.4252
MZUSP 126203	Ceratophrys aurita	Maracás (BA)		-13.438	-40.4252
MZUSP 126204	Ceratophrys aurita	Maracás (BA)		-13.438	-40.4252
MZUSP 126205	Ceratophrys aurita	Maracás (BA)		-13.438	-40.4252
MZUSP 126206	Ceratophrys aurita	Maracás (BA)		-13.438	-40.4252
MZUSP 126207	Ceratophrys aurita	Maracás (BA)		-13.438	-40.4252
MZUSP 126208	Ceratophrys aurita	Maracás (BA)		-13.438	-40.4252
MZUSP 126209	Ceratophrys aurita	Maracás (BA)		-13.438	-40.4252
MZUSP 126210	Ceratophrys aurita	Maracás (BA)		-13.438	-40.4252
MZUSP 126211	Ceratophrys aurita	Maracás (BA)		-13.438	-40.4252
MZUSP 126212	Ceratophrys aurita	Maracás (BA)		-13.438	-40.4252
MZUSP 126213	Ceratophrys aurita	Maracás (BA)		-13.438	-40.4252
MZUSP 126214	Ceratophrys aurita	Maracás (BA)		-13.438	-40.4252
CFBH 1863	Ceratophrys aurita	Ubatuba (SP)	Picinguaba	-23.43	-45.07
CFBH 1864	Ceratophrys aurita	Ubatuba (SP)	Picinguaba	-23.43	-45.07
CFBH 2319	Ceratophrys aurita	Ribeirão Branco (SP)		-24.22	-48.76
DZSJRP-Amphibia-adults 1794	Ceratophrys aurita	Papanduva - Santa Catarina		-26.3703	-50.1444
DZSJRP-Amphibia-adults 1795	Ceratophrys aurita	Papanduva - Santa Catarina		-26.3703	-50.1444
MBML-Anfibios 5503	Ceratophrys aurita	São Mateus - Espírito Santo		-18.7161	-39.8589
MBML-Anfibios 5504	Ceratophrys aurita	Linhares - Espírito Santo	Estrada entre Povoação	-19.3911	-40.0722
ZUEC-AMP 3623	Ceratophrys aurita	Linhares - Espírito Santo	Fazenda ExPernambucoromental Linhares	-19.3911	-40.0719
ZUEC-AMP 3801	Ceratophrys aurita	Linhares - Espírito Santo	Estrada da Fazenda Maria Bonita	-19.3911	-40.0719
ZUEC-AMP 15838	Ceratophrys aurita	Linhares - Espírito Santo	Inst. Jpais	-19.3911	-40.0722
ZUEC-AMP 15866	Ceratophrys aurita	Maracás (BA)	Estrada Canabrava	-13.438	-40.4252
MBML-Anfibios 591	Ceratophrys aurita	Santa Teresa - Espírito Santo	8 Km. nordeste de Santa Teresa - Perímetro da Reserva Florestal.	-19.9262	-40.5895
MBML-Anfibios 609	Ceratophrys aurita	Santa Teresa - Espírito Santo		-19.9262	-40.5895
MBML-Anfibios 684	Ceratophrys aurita	Santa Teresa - Espírito Santo	Estação Biológica de Santa Lúcia. Casa.	-20.3008	-40.4677
MBML-Anfibios 1664	Ceratophrys aurita	Linhares - Espírito Santo	Fazenda Bom Conselho. Margem Norte do Rio Doce. Solo, mata de tabuleiro	-19.3911	-40.0722
MBML-Anfibios 2020	Ceratophrys aurita	Linhares - Espírito Santo	Estrada Linhares-Povoação	-19.3911	-40.0722
MZUFV 2279	Ceratophrys aurita	Araponga (MG)	Serra do Brigadeiro	-20.669	-42.5079
MZUFV 4936	Ceratophrys aurita	Januária (MG)	Parque Nacional Cavernas do Peruaçu	-15.4557	-44.3599
Total	180	40
	Museum	Porto Seguro (BA)
		Maracás (BA)
		Feira de Santana (BA)
		Santo Estevão (BA)
		Santa Catarina
		Rio de Janeiro (RJ)
		Linhares - Espírito Santo
		Itamarajú - Bahia (BA)
		Itatiaia (MG,RJ)
		Teresópolis (RJ)
		Serrinha - Bahia (BA)
		Petrópolis (RJ)
		Bahia (BA)
		Sooretama - Espírito Santo
		Joinville - Santa Catarina
		Nova Viçosa - Bahia
		Ribeirão Gande da Serra (SP)
		Cruz das Almas (BA)
		Araucária (PR)
		Rio Doce (ES - MG)
		Paranaguá (PR)
		Cruz Alta (RS)
		Janaúba (MG)
		Santo Antônio do Capivari (RJ)
		São Bento do Sul (SC)
		Piraquara (PR)
		Fragosos (SC)
		Mogi das Cruzes (SP)
		Boracéia (SP)
		Iporanga (SP)
		RJ
		Raiz da Serra (RJ)
		Quilombo (SP)
		Ubatuba (SP)
		Ribeirão Branco (SP)
		Papanduva - Santa Catarina
		São Mateus - Espírito Santo
		Santa Teresa - Espírito Santo
		Araponga (MG)
		Januária (MG)
	Literature	Serra da Bocaina
		Boracéia
		Parelheiros, Santo Amaro
		Jardim das Palmas, Santo Amaro
		Bororé
		Bompland - Rio Humboldt
		Hansa (Ibirama)
		Joinvillie
		Rio Doce
		Sooretama, Linhares
		Rio Grande (da Serra?)
		Piquete
		Santos
		Bagé
		São Lourenço do Sul
		Guapi (Guapimirim)
		Teresópolis
		São José do Barreiro
		Seropédica
		Linhares
		Colônia Hansa-Humboldt
		Itatiaia
		Jaraguá
		Fazenda do Veado, Serra da Bocaína
	Total	57

## Sheet: C. cranwelli
Identification	Species	Political Unit	Locality	Latitude	Longitude
NMNH 73525	Ceratophrys cranwelli	La Rioja - Argentina	Patquia, Estancia de Breyer	-30.05	-66.8765
NMNH 73527	Ceratophrys cranwelli	La Rioja - Argentina	Patquia, Estancia de Breyer	-30.05	-66.8765
NMNH 307183	Ceratophrys cranwelli	Salta - Argentina	Joaquin V. Gonzalez, 54.0 km NE of, on Provincial Rte. 41	-24.7365	-63.8028
NMNH 307184	Ceratophrys cranwelli	Salta - Argentina	Joaquin V. Gonzalez, 54.0 km NE of, on Provincial Rte. 42	-24.7365	-63.8028
NMNH 253709	Ceratophrys cranwelli	Boqueron - Paraguay	Filadelfia	-22.3252	-60.0225
NMNH 253710	Ceratophrys cranwelli	Boqueron - Paraguay	Filadelfia	-22.3252	-60.0225
NMNH 341230	Ceratophrys cranwelli	Boqueron - Paraguay	Filadelfia, 7 km E of, Parque Trebol	-22.3252	-60.0225
NMNH 341231	Ceratophrys cranwelli	Boqueron - Paraguay	Filadelfia, 7 km E of, Parque Trebol	-22.3252	-60.0225
NMNH 69876	Ceratophrys cranwelli	Paraguay	Chaco	-22.3252	-60.0225
NMNH 341232	Ceratophrys cranwelli	Alto Paraguay - Paraguay	Parque Nacional Defensores del Chaco, Agua Dulce	-20	-59.5833
NMNH 319573	Ceratophrys cranwelli	Salta - Argentina	Joaquin V. Gonzalez, 54.0 km NE of, on Provincial Rte. 41	-24.7365	-63.8028
NMNH 319574	Ceratophrys cranwelli	Salta - Argentina	Joaquin V. Gonzalez, 54.0 km NE of, on Provincial Rte. 42	-24.7365	-63.8028
NMNH 319575	Ceratophrys cranwelli	Salta - Argentina	Joaquin V. Gonzalez, 54.0 km NE of, on Provincial Rte. 43	-24.7365	-63.8028
NMNH 319576	Ceratophrys cranwelli	Salta - Argentina	Joaquin V. Gonzalez, 54.0 km NE of, on Provincial Rte. 44	-24.7365	-63.8028
NMNH 346468	Ceratophrys cranwelli	Santa Cruz - Bolívia	Rio Tucavaca	-18.208	-59.459
NMNH 319682	Ceratophrys cranwelli	Tucumán - argentina	San Miguel de Tucuman, 6.9 km SW of city limits of, on Provincial Route 380, El Ceibal, near San Pablo	-26.8565	-65.2595
QCAZA3872	Ceratophrys cranwelli	Santiago del Estero - Argentina		-27.7553	-64.305
MLP 691	Ceratophrys cranwelli	Cordoba - Argentina	La Carlota, ruta 8 km 532	-31.4667	-64.1667
MLP 692	Ceratophrys cranwelli	Chaco -Argentina	Quitilipi	-26.8667	-60.2167
MLP 693	Ceratophrys cranwelli	Chaco -Argentina	Quitilipi	-26.8667	-60.2167
MLP 721	Ceratophrys cranwelli	San Luis - Argentina	Laguna seca	-33.2996	-66.3492
MLP 1524	Ceratophrys cranwelli	Salta - Argentina	Pagé	-23.6761	-62.3767
MLP 1525	Ceratophrys cranwelli	Chaco -Argentina	Taco Pozo	-25.6167	-63.2833
MLP 1672	Ceratophrys cranwelli	Santiago del Estero - Argentina	Añatuya	-28.45	-62.8333
MLP 1673	Ceratophrys cranwelli	Santiago del Estero - Argentina	Añatuya	-28.45	-62.8333
MLP 1674	Ceratophrys cranwelli	Santiago del Estero - Argentina	Añatuya	-28.45	-62.8333
MLP 4148	Ceratophrys cranwelli	Chaco -Argentina	Presidencia Roque Saenz Peña	-26.7418	-60.451
MLP 4149	Ceratophrys cranwelli	Chaco -Argentina	Presidencia Roque Saenz Peña	-26.7418	-60.451
MLP 4150	Ceratophrys cranwelli	Chaco -Argentina	Presidencia Roque Saenz Peña	-26.7418	-60.451
MLP 4151	Ceratophrys cranwelli	Formosa - Argentina	Ingeniero Juarez	-23.9	-61.85
MLP 4152	Ceratophrys cranwelli	Formosa - Argentina	Ingeniero Juarez	-23.9	-61.85
MLP 4153	Ceratophrys cranwelli	Formosa - Argentina	Ingeniero Juarez	-23.9	-61.85
MLP 4154	Ceratophrys cranwelli	Formosa - Argentina	Ingeniero Juarez	-23.9	-61.85
MLP 4155	Ceratophrys cranwelli	Formosa - Argentina	Ingeniero Juarez	-23.9	-61.85
MLP 4156	Ceratophrys cranwelli	Formosa - Argentina	Ingeniero Juarez	-23.9	-61.85
MZUSP 99317	Ceratophrys cranwelli	Santa Cruz - Bolívia	Parapeti	-17.7686	-63.2392
MZUSP 99318	Ceratophrys cranwelli	Santa Cruz - Bolívia	Parapeti	-17.7686	-63.2392
MZUSP 99319	Ceratophrys cranwelli	Santa Cruz - Bolívia	Parapeti	-17.7686	-63.2392
MZUSP 99320	Ceratophrys cranwelli	Santa Cruz - Bolívia	Parapeti	-17.7686	-63.2392
MZUSP 99321	Ceratophrys cranwelli	Santa Cruz - Bolívia	Parapeti	-17.7686	-63.2392
MZUSP 99322	Ceratophrys cranwelli	Santa Cruz - Bolívia	Parapeti	-17.7686	-63.2392
MZUSP 99323	Ceratophrys cranwelli	Santa Cruz - Bolívia	Parapeti	-17.7686	-63.2392
MZUSP A099327	Ceratophrys cranwelli	San Luis - Argentina	Varilla	-33.2996	-66.3492
CFBH 3270.0	Ceratophrys cranwelli	Rio Verde (MS)	Fazenda Maré Mansa	-18.925	-54.8397
CFBH 4171.0	Ceratophrys cranwelli	Santa Fé - Argentina	La Lucila	-31.6585	-60.7002
Total	45	14
	Museum	La Rioja - Argentina
		Salta - Argentina
		Boqueron - Paraguay
		Paraguay
		Alto Paraguay - Paraguay
		Santa Cruz - Bolívia
		Tucumán - argentina
		Santiago del Estero - Argentina
		Cordoba - Argentina
		Chaco -Argentina
		San Luis - Argentina
		Formosa - Argentina
		Rio Verde (MS)
		Santa Fé - Argentina
	Literature	Parapetí
		Colonia Meno/Asunción
		Porção Sul
		Jujuy
		Salta
		Formosa
		Chaco
		Tucumán
		Santiago del Estero
		Catamarca
		Córdoba
		Santa Fé
		San Luís
		La pampa
		La pampa, Gral. Pico
		Leste da Província de Mendoza
		Alvear
		San Rafael
		Embarcación
		Pilar
		Friías
		Colonia Castelli
		Ocampo
		Bell Ville
		James Craik
		Sol de Mayo
		Pinto
		Sumampa
		Gob. Crespo
		Porção Sul
		Alberdi
		Las Lajitas - Anta
		Fuerte Esperanza
		Luján
		Taco Pozo
	Total	41

## Sheet: C. ornata
Identification	Species	Political Unit	Locality	Latitude	Longitude
NMNH 12167	Ceratophrys ornata	Distrito Federal - Argentina	Buenos Ayres (= Buenos Aires)	-34.6075	-58.4687
NMNH 118816	Ceratophrys ornata	Distrito Federal - Argentina	Buenos Ayres (= Buenos Aires)	-34.6075	-58.4687
NMNH 22753	Ceratophrys ornata	Buenos Aires - Argentina	La Plata	-34.9255	-57.9427
NMNH 226873	Ceratophrys ornata	Distrito Federal - Argentina	Buenos Ayres (= Buenos Aires)	-34.6075	-58.4687
NMNH 226874	Ceratophrys ornata	Distrito Federal - Argentina	Buenos Ayres (= Buenos Aires)	-34.6075	-58.4687
NMNH 63961	Ceratophrys ornata	Buenos Aires - Argentina	Carhue	-37.1765	-62.7265
NMNH 63502	Ceratophrys ornata	Buenos Aires - Argentina	Lavalle	-36.4	-56.9667
NMNH 63503	Ceratophrys ornata	Buenos Aires - Argentina	Lavalle	-36.4	-56.9667
NMNH 63504	Ceratophrys ornata	Buenos Aires - Argentina	Lavalle	-36.4	-56.9667
NMNH 196692	Ceratophrys ornata	Buenos Aires - Argentina	Jose C. Paz (suburb of Buenos Aires)	-34.5	-58.75
NMNH 128229	Ceratophrys ornata	Distrito Federal - Argentina	Buenos Ayres (= Buenos Aires)	-34.6075	-58.4687
MLP 124	Ceratophrys ornata	La Plata - Buenos aires - Argentina		-34.9167	-57.95
MLP 125	Ceratophrys ornata	La Plata - Buenos aires - Argentina		-34.9167	-57.95
MLP 126	Ceratophrys ornata	La Plata - Buenos aires - Argentina		-34.9167	-57.95
MLP 127	Ceratophrys ornata	La Plata - Buenos aires - Argentina		-34.9167	-57.95
MLP 128	Ceratophrys ornata	La Plata - Buenos aires - Argentina		-34.9167	-57.95
MLP 129	Ceratophrys ornata	La Plata - Buenos aires - Argentina		-34.9167	-57.95
MLP 130	Ceratophrys ornata	La Plata - Buenos aires - Argentina		-34.9167	-57.95
MLP 131	Ceratophrys ornata	La Plata - Buenos aires - Argentina		-34.9167	-57.95
MLP 132	Ceratophrys ornata	La Plata - Buenos aires - Argentina		-34.9167	-57.95
MLP 134	Ceratophrys ornata	La Plata - Buenos aires - Argentina		-34.9167	-57.95
MLP 135	Ceratophrys ornata	La Plata - Buenos aires - Argentina		-34.9167	-57.95
MLP 172	Ceratophrys ornata	La Plata - Buenos aires - Argentina	City Bell	-34.8589	-58.0542
MLP 173	Ceratophrys ornata	La Plata - Buenos aires - Argentina	City Bell	-34.8589	-58.0542
MLP 205	Ceratophrys ornata	La Plata - Buenos aires - Argentina		-34.9167	-57.95
MLP 208	Ceratophrys ornata	La Plata - Buenos aires - Argentina		-34.9167	-57.95
MLP 741	Ceratophrys ornata	La Plata - Buenos aires - Argentina		-34.9167	-57.95
MLP 742	Ceratophrys ornata	La Plata - Buenos aires - Argentina		-34.9167	-57.95
MLP 746	Ceratophrys ornata	La Plata - Buenos aires - Argentina		-34.9167	-57.95
MLP 747	Ceratophrys ornata	La Plata - Buenos aires - Argentina		-34.9167	-57.95
MLP 1058	Ceratophrys ornata	Rosario - Argentina	Parque Urquiza	-32.955	-60.6205
MLP 1120	Ceratophrys ornata	La Plata - Buenos aires - Argentina	Jose Hernandez	-34.9167	-57.95
MLP 1183	Ceratophrys ornata	Buenos Aires - Argentina	Punta Lara, Ensenada	-34.8167	-57.9833
MLP 2027	Ceratophrys ornata	La Plata - Buenos aires - Argentina	Arana	-34.9167	-57.95
MLP 2030	Ceratophrys ornata	La Plata - Buenos aires - Argentina		-34.9167	-57.95
MLP 2497	Ceratophrys ornata	La Plata - Buenos aires - Argentina		-34.9167	-57.95
MLP 2499	Ceratophrys ornata	La Plata - Buenos aires - Argentina	Facultad Agronomia	-34.9167	-57.95
MLP 4870	Ceratophrys ornata	La Plata - Buenos aires - Argentina		-34.9167	-57.95
MLP 4871	Ceratophrys ornata	La Plata - Buenos aires - Argentina		-34.9167	-57.95
MZUSP 16326	Ceratophrys ornata		?
MZUSP 16327	Ceratophrys ornata		?
MZUSP 16328	Ceratophrys ornata		?
MZUSP 70791	Ceratophrys ornata	La Plata - Buenos aires - Argentina		-34.9167	-57.95
MZUSP A099324	Ceratophrys ornata	Coronel Suarez - Buenos Aires - Argentina		-37.4461	-61.8892
MZUSP A099325	Ceratophrys ornata	Coronel Suarez - Buenos Aires - Argentina		-37.4461	-61.8892
MZUSP A099326	Ceratophrys ornata	Coronel Suarez - Buenos Aires - Argentina		-37.4461	-61.8892
MNRJ 4835	Ceratophrys ornata	Galvez - Santa Fé - Argentina		-33.0333	-60.6333
MNRJ 4836	Ceratophrys ornata	Galvez - Santa Fé - Argentina		-33.0333	-60.6333
MNRJ 4837	Ceratophrys ornata	Galvez - Santa Fé - Argentina		-33.0333	-60.6333
MNRJ 4838	Ceratophrys ornata	Galvez - Santa Fé - Argentina		-33.0333	-60.6333
Total	50	7
	Museum	Distrito Federal - Argentina
		Buenos Aires - Argentina
		La Plata - Buenos aires - Argentina
		Rosario - Argentina
		Coronel Suarez - Buenos Aires - Argentina
		Galvez - Santa Fé - Argentina
	Literature	Pacheco
		Ezeiza
		Glew
		Gualeguay
		Porção Sul
		Entre Ríos
		Coronel Suárez
		La pampa
		San José
		Santa Vitória do Palmar
		Rio Grande do Sul
		Departamento de Rocha
		Chascomús
		Benavídez
		Ingeniero Maschwitz
		Lincoln
		La Matanza
		Rufino
		Rosales
		Corral de Bustos
	Total	25

## Sheet: C. stolzmanni
Identification	Species	Political Unit	Locality	Latitude	Longitude
NMNH 118269	Ceratophrys stolzmanni	Guayas - Ecuador	Salinas	-2.21667	-80.95
NMNH 118270	Ceratophrys stolzmanni	Guayas - Ecuador	Salinas	-2.21667	-80.95
NMNH 118272	Ceratophrys stolzmanni	Guayas - Ecuador	Salinas	-2.21667	-80.95
NMNH 118273	Ceratophrys stolzmanni	Guayas - Ecuador	Salinas	-2.21667	-80.95
NMNH 118274	Ceratophrys stolzmanni	Guayas - Ecuador	Salinas	-2.21667	-80.95
NMNH 118275	Ceratophrys stolzmanni	Guayas - Ecuador	Salinas	-2.21667	-80.95
NMNH 118276	Ceratophrys stolzmanni	Guayas - Ecuador	Salinas	-2.21667	-80.95
NMNH 118277	Ceratophrys stolzmanni	Guayas - Ecuador	Salinas	-2.21667	-80.95
NMNH 160970	Ceratophrys stolzmanni	Guayas - Ecuador	Cuatro Hermanitos, ca. 4 km WNW of Guayaquil	-2.18514	-79.924
QCAZ 00693	Ceratophrys stolzmanni	Guayas - Ecuador	Santa (?) Teresita	-2.06719	-80.0169
QCAZ 00694	Ceratophrys stolzmanni	Guayas - Ecuador	Santa (?) Teresita	-2.03333	-80.2833
QCAZ 30987	Ceratophrys stolzmanni	Guayas - Ecuador	Cerro Mas Vale (Serra e vale)	-2.06937	-80.0208
QCAZ 33092	Ceratophrys stolzmanni	El Oro - Ecuador	Reserva Ecológica Arenillas - Arenillas	-3.55374	-80.0617
QCAZ 33122	Ceratophrys stolzmanni	El Oro - Ecuador	Reserva Ecológica Arenillas - Arenillas	-3.55374	-80.0617
QCAZ 33305	Ceratophrys stolzmanni	El Oro - Ecuador	Reserva Ecológica Arenillas - Arenillas	-3.55374	-80.0617
QCAZ 33497	Ceratophrys stolzmanni	El Oro - Ecuador	Reserva Ecológica Arenillas - Arenillas	-3.55374	-80.0617
QCAZ 33498	Ceratophrys stolzmanni	El Oro - Ecuador	Reserva Ecológica Arenillas - Arenillas	-3.55374	-80.0617
QCAZ 33499	Ceratophrys stolzmanni	El Oro - Ecuador	Reserva Ecológica Arenillas - Arenillas	-3.55374	-80.0617
QCAZ 37274	Ceratophrys stolzmanni	El Oro - Ecuador	Reserva Ecológica Arenillas - Arenillas	-3.55374	-80.0617
QCAZ 37403	Ceratophrys stolzmanni	El Oro - Ecuador	Reserva Ecológica Arenillas - Arenillas	-3.55374	-80.0617
QCAZ 37754	Ceratophrys stolzmanni	El Oro - Ecuador	Reserva Ecológica Arenillas - Arenillas	-3.55374	-80.0617
QCAZ 37815	Ceratophrys stolzmanni	El Oro - Ecuador	Reserva Ecológica Arenillas - Arenillas	-3.55374	-80.0617
QCAZ 37981	Ceratophrys stolzmanni	El Oro - Ecuador	Reserva Ecológica Arenillas - Arenillas	-3.55374	-80.0617
QCAZ 37982	Ceratophrys stolzmanni	El Oro - Ecuador	Reserva Ecológica Arenillas - Arenillas	-3.55374	-80.0617
QCAZ 38043	Ceratophrys stolzmanni	El Oro - Ecuador	Reserva Ecológica Arenillas - Arenillas	-3.55374	-80.0617
QCAZ 38044	Ceratophrys stolzmanni	El Oro - Ecuador	Reserva Ecológica Arenillas - Arenillas	-3.55374	-80.0617
QCAZ 38045	Ceratophrys stolzmanni	El Oro - Ecuador	Reserva Ecológica Arenillas - Arenillas	-3.55374	-80.0617
QCAZ 38046	Ceratophrys stolzmanni	El Oro - Ecuador	Reserva Ecológica Arenillas - Arenillas	-3.55374	-80.0617
QCAZ 38047	Ceratophrys stolzmanni	El Oro - Ecuador	Reserva Ecológica Arenillas - Arenillas	-3.55374	-80.0617
QCAZ 38048	Ceratophrys stolzmanni	El Oro - Ecuador	Reserva Ecológica Arenillas - Arenillas	-3.55374	-80.0617
QCAZ 38049	Ceratophrys stolzmanni	El Oro - Ecuador	Reserva Ecológica Arenillas - Arenillas	-3.55374	-80.0617
QCAZ 38050	Ceratophrys stolzmanni	El Oro - Ecuador	Reserva Ecológica Arenillas - Arenillas	-3.55374	-80.0617
QCAZ 38051	Ceratophrys stolzmanni	El Oro - Ecuador	Reserva Ecológica Arenillas - Arenillas	-3.55374	-80.0617
QCAZ 38052	Ceratophrys stolzmanni	El Oro - Ecuador	Reserva Ecológica Arenillas - Arenillas	-3.55374	-80.0617
QCAZ 38206	Ceratophrys stolzmanni	El Oro - Ecuador	Reserva Ecológica Arenillas - Arenillas	-3.55374	-80.0617
QCAZ 38207	Ceratophrys stolzmanni	El Oro - Ecuador	Reserva Ecológica Arenillas - Arenillas	-3.55374	-80.0617
QCAZ 38428	Ceratophrys stolzmanni	El Oro - Ecuador	Reserva Ecológica Arenillas - Arenillas	-3.55374	-80.0617
QCAZ 38429	Ceratophrys stolzmanni	El Oro - Ecuador	Reserva Ecológica Arenillas - Arenillas	-3.55374	-80.0617
QCAZ 38435	Ceratophrys stolzmanni	El Oro - Ecuador	Reserva Ecológica Arenillas - Arenillas	-3.55374	-80.0617
QCAZ 38436	Ceratophrys stolzmanni	El Oro - Ecuador	Reserva Ecológica Arenillas - Arenillas	-3.55374	-80.0617
QCAZ 38437	Ceratophrys stolzmanni	El Oro - Ecuador	Reserva Ecológica Arenillas - Arenillas	-3.55374	-80.0617
QCAZ 39343	Ceratophrys stolzmanni	El Oro - Ecuador	Reserva Ecológica Arenillas - Arenillas	-3.55374	-80.0617
QCAZ 39344	Ceratophrys stolzmanni	El Oro - Ecuador	Reserva Ecológica Arenillas - Arenillas	-3.55374	-80.0617
QCAZ 39348	Ceratophrys stolzmanni	El Oro - Ecuador	Reserva Ecológica Arenillas - Arenillas	-3.55374	-80.0617
QCAZ 39349	Ceratophrys stolzmanni	El Oro - Ecuador	Reserva Ecológica Arenillas - Arenillas	-3.55374	-80.0617
QCAZ 39350	Ceratophrys stolzmanni	El Oro - Ecuador	Reserva Ecológica Arenillas - Arenillas	-3.55374	-80.0617
QCAZ 39352	Ceratophrys stolzmanni	El Oro - Ecuador	Reserva Ecológica Arenillas - Arenillas	-3.55374	-80.0617
QCAZ 39544	Ceratophrys stolzmanni	El Oro - Ecuador	Reserva Ecológica Arenillas - Arenillas	-3.55374	-80.0617
QCAZ 39570	Ceratophrys stolzmanni	El Oro - Ecuador	Reserva Ecológica Arenillas - Arenillas	-3.55374	-80.0617
QCAZ 39571	Ceratophrys stolzmanni	El Oro - Ecuador	Reserva Ecológica Arenillas - Arenillas	-3.55374	-80.0617
QCAZ 40450	Ceratophrys stolzmanni	El Oro - Ecuador	Reserva Ecológica Arenillas - Arenillas	-3.55374	-80.0617
QCAZ 40541	Ceratophrys stolzmanni	El Oro - Ecuador	Reserva Ecológica Arenillas - Arenillas	-3.55374	-80.0617
QCAZ 40542	Ceratophrys stolzmanni	El Oro - Ecuador	Reserva Ecológica Arenillas - Arenillas	-3.55374	-80.0617
Total	53	2
	Museum	Guayas - Ecuador
		El Oro - Ecuador
	Literature	Túmbez - Perú
		Cuatro Hermanitos - Ecuador
		Manabí - Machalilla National Park
	Total	5

## Sheet: C. calcarata
Identification	Species	Political Unit	Locality	Latitude	Longitude
NMNH 117510	Ceratophrys calcarata	Cesar - Colombia	Rio Guaimaral	9.49231	-74.9686
NMNH 146952	Ceratophrys calcarata	Norte De Santander - Colombia	Astillero	9.23362	-73.5235
NMNH 146953	Ceratophrys calcarata	Norte De Santander - Colombia	Astillero	9.23362	-73.5235
NMNH 216696	Ceratophrys calcarata	Falcon - Venezuela	Urama, 19 km NW of, Km 40	10.61	-66.5876
NMNH 216697	Ceratophrys calcarata	Trujillo - Venezuela	VALERA, 30 KM NW OF, NEAR EL DIVIDIVE, 90 M	9.51667	-70.7333
NMNH 216698	Ceratophrys calcarata	Trujillo - Venezuela	VALERA, 30 KM NW OF, NEAR EL DIVIDIVE, 90 M	9.51667	-70.7333
NMNH 216699	Ceratophrys calcarata	Trujillo - Venezuela	VALERA, 30 KM NW OF, NEAR EL DIVIDIVE, 90 M	9.51667	-70.7333
NMNH 151303	Ceratophrys calcarata	La Guajira - Venezuela	Pajaro, 0.5 mi S of	11.7013	-72.6578
NMNH 151304	Ceratophrys calcarata	La Guajira - Venezuela	Pajaro, 0.5 mi S of	11.7013	-72.6578
NMNH 151305	Ceratophrys calcarata	La Guajira - Venezuela	Pajaro, 0.5 mi S of	11.7013	-72.6578
NMNH 118173	Ceratophrys calcarata	Magdalena - Colômbia	Curumani	9.18425	-73.5339
NMNH 145655	Ceratophrys calcarata	Atlântico - Colombia	Barranquilla	10.9512	-74.8569
MZUSP 99657	Ceratophrys calcarata	Magdalena - Colômbia	Curumani	9.18425	-73.5339
Total	13	6
	Museum	Cesar - Colombia
		Norte De Santander - Colombia
		Falcon - Venezuela
		Trujillo - Venezuela
		La Guajira - Venezuela
		Magdalena - Colômbia
		Atlântico - Colombia
	Literature	Alto de Quimari
		Santander, Bucaramanga
		Rio Guaimaral
		Curumani - Dto. Magdalena
		Barranquilla
		La Guajira - sul de Pájaro
		Falcón
		Maracaibo
	Total	13

## Sheet: C. testudo
Identification	Species	Political Unit	Locality	Latitude	Longitude
QCAZ 39368	Ceratophrys testudo	Orellana - Ecuador	Parque Nacional Yasuní	-0.99164	-75.9935
Total	1	1
	Museum	Orellana - Ecuador	Parque Nacional Yasuní
	Literature	Ecuador	Margens do Río Pastaza
	Total	2

## Sheet: C. pierotti
Identification	Species	Political Unit	Locality	Latitude	Longitude
MLP 488	Chacophrys pierotti	San Luis - Argentina	Laguna Seca	-33.2996	-66.3492
MLP 714	Chacophrys pierotti	San Luis - Argentina	Laguna Seca	-33.2996	-66.3492
MLP 720	Chacophrys pierotti	San Luis - Argentina	Laguna Seca	-33.2996	-66.3492
MLP 720	Chacophrys pierotti	San Luis - Argentina	Laguna Seca	-33.2996	-66.3492
MLP 720	Chacophrys pierotti	San Luis - Argentina	Laguna Seca	-33.2996	-66.3492
MLP 739	Chacophrys pierotti	San Luis - Argentina	Laguna Seca	-33.2996	-66.3492
MLP 1688	Chacophrys pierotti	Cordoba - argentina	Laguna Seca	-33.2996	-66.3492
MLP 1689	Chacophrys pierotti	Cordoba - argentina	Laguna Seca	-33.2996	-66.3492
MLP 1690	Chacophrys pierotti	Cordoba - argentina	Laguna Seca	-33.2996	-66.3492
MLP 2361	Chacophrys pierotti	Cordoba - argentina	Lucio V. Mansilla	-29.8	-64.7167
MNRJ 3465	Chacophrys pierotti	Tucumán - argentina		-26.8565	-65.2595
MNRJ 3466	Chacophrys pierotti	Tucumán - argentina		-26.8565	-65.2595
MNRJ 14476	Chacophrys pierotti	Tucumán - argentina		-26.8565	-65.2595
MNRJ 14477	Chacophrys pierotti	Tucumán - argentina		-26.8565	-65.2595
MNRJ 14478	Chacophrys pierotti	Tucumán - argentina		-26.8565	-65.2595
MNRJ 14479	Chacophrys pierotti	Tucumán - argentina		-26.8565	-65.2595
MNRJ 14480	Chacophrys pierotti	Tucumán - argentina		-26.8565	-65.2595
MNRJ 14481	Chacophrys pierotti	Tucumán - argentina		-26.8565	-65.2595
USNM 207285	Chacophrys pierotti	Córdoba - Argentina	Totoralejos, on route 60-157, CA. 10 kms of the border with Santiago Del Estero Prov.	-29.6265	-64.85
USNM 207286	Chacophrys pierotti	Córdoba - Argentina	Totoralejos, on route 60-157, CA. 10 kms of the border with Santiago Del Estero Prov.	-29.6265	-64.85
USNM 207287	Chacophrys pierotti	Córdoba - Argentina	Totoralejos, on route 60-157, CA. 10 kms of the border with Santiago Del Estero Prov.	-29.6265	-64.85
USNM 207288	Chacophrys pierotti	Córdoba - Argentina	Totoralejos, on route 60-157, CA. 10 kms of the border with Santiago Del Estero Prov.	-29.6265	-64.85
USNM 200394	Chacophrys pierotti	Córdoba - Argentina	Totorolejos (Salinas Grande)	-29.6265	-64.85
USNM 200395	Chacophrys pierotti	Córdoba - Argentina	Totorolejos (Salinas Grande)	-29.6265	-64.85
USNM 341233	Chacophrys pierotti	Boqueron - Paraguay	Filadelfia	-22.35	-60.0333
USNM 342477	Chacophrys pierotti	Boqueron - Paraguay	Filadelfia	-22.35	-60.0333
USNM 539431	Chacophrys pierotti	Salta, Anta - Argentina	Campo Grande, 100 km NE of Joaquin V. Gonzalez	-24.4403	-63.4762
Total	27	5
	Museum	San Luis - Argentina
		Tucumán - argentina
		Córdoba - Argentina
		Boqueron - Paraguay
		Salta, Anta - Argentina
	Literature	Salinas Grandes
		Hickmann
		La Rioja
		Laguna Yema
		Córdoba
	Total	9

## Sheet: L. llanensis
Identification	Species	Political Unit	Locality	Latitude	Longitude
MLP 1523	Lepidobatrachus llanensis	Chaco -Argentina	Taco Pozo	-25.6167	-63.2833
MLP 1528	Lepidobatrachus llanensis	Chaco -Argentina	Taco Pozo	-25.6167	-63.2833
MLP 2355	Lepidobatrachus llanensis	Formosa - Argentina	Laguna Yema, Dpto.Bermejo	-24.0337	-61.153
MLP 3848	Lepidobatrachus llanensis	Patquia - Argentina	Alrededores - Depto Independencia, La Rioja	-30.05	-66.8833
MLP 3849	Lepidobatrachus llanensis	Patquia - Argentina	Alrededores - Depto Independencia, La Rioja	-30.05	-66.8833
MLP 4725	Lepidobatrachus llanensis	Patquia - Argentina	Establecimiento Santa Rosa, R.N. 150, Km 11, cerca Patquia, Depto. Independencia, La Rioja.	-30.05	-66.8833
MLP 3531	Lepidobatrachus indet	Bahia Negra - Paraguay		-20.2263	-58.1694
MZUSP A74346	Lepidobatrachus llanensis	Patquia - Argentina	La Rioja.	-30.05	-66.8833
MZUSP A74347	Lepidobatrachus llanensis	Patquia - Argentina	La Rioja.	-30.05	-66.8833
USNM 200039	Lepidobatrachus llanensis	La Rioja - Argentina	Chamical	-30.35	-66.3167
USNM 200040	Lepidobatrachus llanensis	La Rioja - Argentina	Chamical	-30.35	-66.3167
USNM 307185	Lepidobatrachus llanensis	Salta - Argentina	Joaquin V. Gonzalez, 54.0 km NE of, on Provincial Route 41	-24.7365	-63.8028
USNM 319578	Lepidobatrachus llanensis	Salta - Argentina	Joaquin V. Gonzalez, 54.0 km NE of, on Provincial Route 42	-24.7365	-63.8028
USNM 319579	Lepidobatrachus llanensis	Salta - Argentina	Joaquin V. Gonzalez, 54.0 km NE of, on Provincial Route 43	-24.7365	-63.8028
USNM 319580	Lepidobatrachus llanensis	Salta - Argentina	Joaquin V. Gonzalez, 54.0 km NE of, on Provincial Route 44	-24.7365	-63.8028
USNM 319581	Lepidobatrachus llanensis	Salta - Argentina	Joaquin V. Gonzalez, 54.0 km NE of, on Provincial Route 45	-24.7365	-63.8028
USNM 319595	Lepidobatrachus llanensis	Salta - Argentina	Joaquin V. Gonzalez, 54.0 km NE of, on Provincial Route 46	-24.7365	-63.8028
USNM 319596	Lepidobatrachus llanensis	Salta - Argentina	Joaquin V. Gonzalez, 54.0 km NE of, on Provincial Route 47	-24.7365	-63.8028
USNM 164922	Lepidobatrachus llanensis	Salta - Argentina	Hickman	-23.2	-63.5667
USNM 154174	Lepidobatrachus llanensis	Patquia - Argentina	La Rioja.	-30.05	-66.8833
USNM 154175	Lepidobatrachus llanensis	Patquia - Argentina	La Rioja.	-30.05	-66.8833
USNM 159755	Lepidobatrachus llanensis	Patquia - Argentina	La Rioja.	-30.05	-66.8833
Total	22	6
	Museum	Chaco -Argentina
		Formosa - Argentina
		Patquia - Argentina
		Bahia Negra - Paraguay
		La Rioja - Argentina
		Salta - Argentina
	Literature	La Rioja - Argentina
		Salta
		Patquía
	Total	6

[truncated: 3 more sheets: L. asper, L. laevis, Localidades]
